# Supplementary material for: In Vivo Atlas of Neuroprotective Cyclic Dipeptides Derived from Food Gelatin Using Peptidomics and Feature-Based Molecular Networking
Source: J Agric Food Chem. 2025 Oct 22;73(45):28811–22. doi: 10.1021/acs.jafc.5c08112 (PMC12616683; doi:10.1021/acs.jafc.5c08112)
Supplement: Supplementary file 2 [file jf5c08112_si_002.xlsx]

## Sheet: Title page
Food gelatin-derived neuroprotective cyclic dipeptides atlas in vivo using peptidomics and feature-based molecular networking
Pingping Dong1, Lanjia Ao1, Yujie Li1, Haoyuan Zeng1, Yanmin Zhang3, Haibo Zou2, Jing Leng4, Na Li1*, Jian-Lin Wu1*

## Sheet: TableS1-Peptides-0.5h
TableS1. Identification of peptides in small intestinal contents 0.5 h after DHG administration
Confidence	Sequence	length	Modifications	# Proteins	# PSMs	Master Protein Accessions	Theo. MH+ [Da]
High	LGTVLR	6		5	3	A0A8C4MGQ2	658.425
High	RLDAAK	6		5	2	A0A8C4MGQ2	673.399
High	KDNPGP	6	1xOxidation [P4]	4	3	A0A3Q2GWB3	643.305
High	QPAGPL	6		6	2		582.325
High	PGAGPL	6		2	4	F6TFS7	511.287
High	GPQQGP	6	1xDeamidated [Q3]; 1xOxidation [P6]	1	1	A0A9L0TU58	600.262
High	DASGNK	6	1xDeamidated [N5]	10	1		592.257
High	GESGNK	6	1xDeamidated [N5]	13	1	C0HJP0; A0A8C4MSS5	592.257
High	EGSGDK	6		1	1		592.257
High	KNPHSR	6	1xDeamidated [N2]	1	1	F6RY78	739.385
High	TAVVLR	6		5	2		658.425
High	STSGPW	6	1xOxidation [P5]	1	4	A0A9L0J6A6	650.278
High	LTGVLR	6		1	1		658.425
High	ISAVLR	6		25	6		658.425
High	GPSSGP	6		2	1	A0A9L0SJT2	501.23
High	NMVAFR	6		5	1	A0A8C4MGQ2	737.376
High	VTAVLR	6		11	1		658.425
High	FSGDPK	6	1xOxidation [P5]	4	4	A0A8C4PH19	666.309
High	PSGPGP	6	1xOxidation [P]	1	9	A0A8C4MTF5	527.246
High	TVAVLR	6		4	1		658.425
High	GPAPGL	6		1	1		511.287
High	GPSGPL	6		1	1	A0A3Q2KZE4	527.282
High	SLAVLR	6		3	1		658.425
High	QQGAGL	6	1xDeamidated [Q2]	9	2	A0A8C4MPZ7	574.283
High	LGPGAL	6	1xOxidation [P3]	3	2	A0A9L0SB82	543.314
High	GLPGAL	6	1xOxidation [P3]	16	1	A0A8C4PM41	543.314
High	AVPGAL	6	1xOxidation [P3]	8	1		543.314
High	GANGGL	6	1xDeamidated [N3]	13	2	A0A9L0T0R1	489.23
High	PQGHQL	6	1xDeamidated [Q5]	6	1	A0A9L0RLD5	680.336
High	GPGAPL	6		18	1		511.287
High	AGEGPK	6	1xOxidation [P5]	4	1		574.283
High	NEQQGA	6	1xDeamidated [Q3]	1	1	Q5IF07	647.263
High	PSGPGP	6		1	2	A0A8C4MTF5	511.251
High	PQGEHL	6		2	1		680.336
High	AGPGDR	6	1xOxidation [P3]	22	1	A0A3Q2HBZ0	588.274
High	PGSGSR	6	1xOxidation [P1]	3	1	A0A9L0TE26	576.274
High	GPLGPL	6		1	1	F7AC13	553.334
High	MLAHPY	6		5	1	A0A8C4MGQ2	731.355
High	LQLGDY	6		7	1	A0A8C4LGS4	708.356
High	QNQLPW	6	1xDeamidated [Q3]	6	1	F6XEH0	786.378
High	PGPGPL	6		8	1	A0A9L0R5Z2	537.303
High	APGLGL	6	1xOxidation [P2]	4	2	F7E3A6	543.314
High	TGPYTF	6	1xOxidation [P3]	3	4	A0A8C4MC05	701.314
High	PGAAPG	6	2xOxidation [P1; P5]	5	3	A0A8C4L238	501.23
High	PQPGPP	6	1xOxidation [P3]	2	1	A0A9L0SWX5	608.304
High	PQPGPP	6	2xOxidation [P3; P5]	2	1	A0A9L0SWX5	624.299
High	GLGGPP	6	1xOxidation [P5]	3	1	A0A8C4LKM4	513.267
High	AGNAGQ	6	2xDeamidated [N3; Q6]	1	1	K9M9L6	519.205
High	VGPGGL	6		27	1	A0A8C4PSP9	499.287
High	QPAEHL	6		11	1	A0A9L0RYX5	694.352
High	TGTFEF	6		20	1	A0A2D1PX51	701.314
High	DGAPGGK	7	1xOxidation [P4]	12	1	A0A9L0KDG1	617.289
High	PGPAGPK	7	1xOxidation [P1]	18	3	A0A9L0SVZ6	639.346
High	AGLAGAR	7		5	2	F6ZW74	615.357
High	DGSPGPK	7	1xOxidation [P4]	19	3	C0HJN9; A0A9L0S482; B9VR88	673.315
High	GPAAGPL	7		1	2	A0A3Q2I381	582.325
High	AGAPGPL	7		1	2	A0A9L0STU1	582.325
High	PAGAGPL	7		1	1		582.325
High	GPAGPGL	7		1	2	A0A3Q2HLR9	568.309
High	VPQGSPG	7	1xOxidation [P6]	1	2	A0A5F5PJY0	657.32
High	PSGGPSA	7		1	6	A0A3Q2LBI0	572.267
High	ATAHSPR	7		4	1		739.385
High	ALPGLTL	7	1xOxidation [P3]	2	2	A0A8C4PNC2	700.424
High	PGVLPGW	7	2xOxidation [P1; P5]	1	1	A0A9L0JIL8	757.388
High	GPAGGPP	7	1xOxidation [P]	13	19	A0A3Q2LR28	568.273
High	ALSVPTL	7		4	1		700.424
High	EFPAVPF	7	1xOxidation [P6]	1	5	R4R7R6	822.403
High	PGAFDNL	7	1xOxidation [P1]	4	2	A0A8C4LMA9	749.346
High	GLPGAGL	7	1xOxidation [P3]	3	1	F6ZQ93	600.335
High	SLAPVTL	7		8	1		700.424
High	PGLGAGL	7	1xOxidation [P1]	1	2	A0A9L0IBI6	600.335
High	SASQAPG	7	1xDeamidated [Q4]; 1xOxidation [P6]	1	1	A0A9L0RLI2	634.268
High	PAFQVPY	7	1xDeamidated [Q4]	6	4	A0A9L0JMM6	822.403
High	QPQPQPR	7		1	1	P24380	850.453
High	LGAPGGL	7	1xOxidation [P4]	2	1	A0A8C4MC87	600.335
High	KDGPFQK	7	1xOxidation [P4]	5	1	A0A3Q2KX83	835.431
High	KQPGNGK	7	2xDeamidated [Q2; N5]	6	2	A0A8C4PQL4	730.373
High	PLQGPNL	7	1xOxidation [P1]	3	1	F6SGV0	754.409
High	SPPGSGP	7		2	1	A0A3Q2HK50	598.283
High	APGGPGL	7	1xOxidation [P5]	4	1	A0A8C4LD04	584.304
High	GLAPGGL	7	1xOxidation [P4]	11	1		600.335
High	GLPGAGL	7		3	2	F6ZQ93	584.34
High	TLGEGMW	7		5	1	A0A3Q2HQ62	793.355
High	GPVAGGL	7	1xOxidation [P2]	2	4	A0A9L0IJC9	586.319
High	PGEKGPR	7		7	1	F6Q0M8	740.405
High	GPPSLPW	7	2xOxidation [P2; P3]	3	1	A0A8C4PQP2	785.383
High	PGSDGTL	7		3	1	A0A9L0IZ46	646.304
High	PGLGAGL	7		1	2	A0A9L0IBI6	584.34
High	PGSVQQF	7	1xOxidation [P1]	2	2	A0A8C4LAJ5	778.373
High	PQPCHGR	7	1xDeamidated [Q2]; 1xOxidation [P1]	2	1	A0A8C4N683	811.352
High	TLGIFER	7		23	2	F6RZB3	835.467
High	PGPGPQL	7		1	2	A0A9L0S9X2	665.362
High	GPPGEGW	7	1xOxidation [P3]	2	2	F6Y115	715.305
High	QTGQGPL	7	1xDeamidated [Q4]; 1xOxidation [P6]	12	1		717.341
High	GPAGGPP	7	2xOxidation [P2; P6]	13	1	A0A3Q2LR28	584.267
High	PGPGMHR	7	2xOxidation [P1; M5]	2	1	A0A8C4LQ14	783.357
High	SPGSIYF	7	1xOxidation [P2]	4	1	A0A8C4LR23	786.367
High	STSGEYF	7		3	1	A0A8C4LKX4	790.325
High	VAGPGGL	7	1xOxidation [P4]	3	1		586.319
High	HMWPGDIK	8		5	6	A0A8C4MGQ2	983.477
High	DFGYDGDF	8		16	6	A0A8C4MSS5	935.342
High	NNDIMLLK	8		2	2	A0A8C4MHP8	960.518
High	QAEIIELR	8		12	1	A0A8C4LCS5	971.552
High	GHNGLDGL	8	1xDeamidated [N3]	11	1	A0A8C4MSS5	783.363
High	GDQGPVGR	8		17	2	C0HJP0; A0A8C4MSS5	785.39
High	PGAGQPPR	8		2	1	F6ZZL2	779.416
High	GHRGFSGL	8		13	1	A0A9L0S482; B9VR88	830.427
High	QAEGAAGP	8		1	4	A0A8C4M5D9	700.326
High	GPGSPAQP	8	1xOxidation [P5]	3	4	A0A5F5PGW8	726.342
High	AGAPGPGL	8		10	2	F6WF34	639.346
High	GPGSPAQP	8		3	3	A0A5F5PGW8	710.347
High	GPAGPPGL	8		4	2	A0A9L0S9I1	665.362
High	QPPGQSHL	8	1xDeamidated [Q5]; 2xOxidation [P2; P3]	4	7	I6LAA0	896.411
High	GQPPLGPL	8		4	2	A0A8C4LP09	778.446
High	APGAGGPL	8		7	1		639.346
High	NVVNGQPF	8		3	2	A0A8C4MGQ2	874.442
High	AQPGPPGL	8		6	1	A0A8C4KWQ6	736.399
High	GPGALTFF	8		1	1		809.419
High	GPGANPSP	8		7	5	A0A8C4PM41	696.331
High	GEPGPTGL	8	1xOxidation [P3]	12	4	A0A9L0S482; B9VR88	743.357
High	GEVGLPGL	8	1xOxidation [P6]	16	3	A0A8C4MSS5	757.409
High	GPVPQPGL	8		8	2	A0A8C4LGA8	764.43
High	GPPQPQQL	8	2xDeamidated [Q6; Q7]; 1xOxidation [P3]	2	1	A0A8C4PQS6	882.42
High	GPLGGGPL	8		2	1	A0A8C4M5N7	667.377
High	EPAGGQQP	8		2	2	A0A3Q2H6Y3	783.363
High	VPGPPGSL	8		6	4	A0A8C4PMY8	723.404
High	PAAGPQPL	8	3xOxidation [P1; P5; P7]	3	2	A0A9L0RBY3	798.399
High	GPAGPNGL	8	1xOxidation [P2]	12	1	A0A9L0KDG1	698.347
High	LASGDAQW	8	1xDeamidated [Q7]	1	3	P86725	848.378
High	ILGTDIAL	8		1	1	A0A9L0J5B8	815.487
High	GLPGATGL	8	1xOxidation [P3]	5	2	A0A5F5PXM9	701.383
High	GPPQPQQL	8	1xDeamidated [Q6]; 1xOxidation [P3]	2	1	A0A8C4PQS6	881.436
High	GPGSPAQP	8	2xOxidation [P5; P8]	3	1	A0A5F5PGW8	742.337
High	TAPQPGKY	8	2xOxidation [P3; P5]	5	1	A0A8C4PT52	893.436
High	QGASAGPL	8	1xDeamidated [Q1]; 1xOxidation [P7]	1	1		717.341
High	GPGISGPR	8		2	1		740.405
High	LGPAGASL	8	1xOxidation [P3]	5	2		701.383
High	GETGAPGL	8	1xOxidation [P6]	13	1	A0A9L0KDG1	717.341
High	ATAGDTHL	8		14	1	A0A9L0QWJ4	785.379
High	QGVGFNPF	8	1xDeamidated [Q1]; 1xOxidation [P7]	7	1	F7C4V3	882.399
High	GEVGEQGL	8		11	3	A0A9L0TPS7	788.378
High	RQGELEAF	8		3	2	A0A8C4LFL2	949.474
High	PGSGVAQF	8		13	1	A0A8C4M0E4	762.378
High	GPSFTPGF	8		1	4	A0A8C4LEQ3	809.383
High	GPSAFPSF	8		1	1	A0A8C4LT03	809.383
High	PGPQQQAF	8	1xDeamidated [Q5]; 1xOxidation [P3]	10	1		889.405
High	LSGMGNTL	8		3	1	F6QIQ3	792.392
High	GPGANPSP	8	1xDeamidated [N5]	7	1	A0A8C4PM41	697.315
High	PGPSGGCR	8		2	1	A0A5F5PGH6	730.33
High	GAAGIPGGK	9	1xOxidation [P6]	15	8	C0HJP0; A0A8C4MSS5	743.405
High	GDAGPAGPK	9		13	16	C0HJN9; A0A9L0S482; B9VR88	769.384
High	GPAGPQGPR	9		12	3	C0HJN9; A0A9L0S482; B9VR88	836.437
High	GETGEQGDR	9		11	1	A0A9L0S482; B9VR88	948.402
High	GSEGPQGVR	9		13	3	C0HJN9; A0A9L0S482; B9VR88	886.438
High	GAAGIPGPK	9	1xOxidation [P6]	13	20	C0HJN9; A0A9L0S482; B9VR88	783.436
High	WEIQPSTFR	9		4	1	A0A8C4MLS4	1163.58
High	GVVGIPGQR	9		13	2	C0HJN9; A0A9L0S482; B9VR88	882.516
High	GGPGGPGVK	9	2xOxidation [P3; P6]	12	1	A0A9L0KDG1	757.384
High	GAPGPAGPK	9	1xOxidation [P3]	12	3	C0HJN9; A0A9L0S482; B9VR88	767.405
High	PGAGPPGAR	9		1	1	A0A9L0SZF7	779.416
High	GVVGIPGQR	9	1xOxidation [P6]	13	2	C0HJN9; A0A9L0S482; B9VR88	898.51
High	GPSGPQGVR	9		17	1	C0HJP0; A0A8C4MSS5	854.448
High	GATGPAGVR	9		8	1	A0A8C4MSS5	785.426
High	GDAGPAGPK	9	1xOxidation [P8]	13	2	C0HJN9; A0A9L0S482; B9VR88	785.379
High	GETGEQGDR	9	1xDeamidated [Q6]	11	1	A0A9L0S482; B9VR88	949.386
High	GAPGPQGPR	9	1xOxidation [P3]	12	2	A0A9L0KDG1	852.432
High	RNVVNGQPF	9		3	1	A0A8C4MGQ2	1030.54
High	QNGSDPNVK	9	1xDeamidated [N2]; 1xOxidation [P6]	10	1	A0A5F5Q1M8	975.438
High	PGTAGLPGL	9	2xOxidation [P1; P7]	1	4	A0A8C4MNC4	814.431
High	GPGAGPPVL	9		1	2	A0A9L0JNB4	764.43
High	GAPGPPGPK	9	2xOxidation [P6; P8]	5	2	A0A8C4MKW6	809.415
High	KGGDPGGPL	9		3	1	F6YZA5	797.415
High	TGTGPGPPG	9	1xOxidation [P8]	2	3	A0A3Q2LGE1	756.352
High	GSPGPAGPR	9		13	1	A0A9L0KDG1	795.411
High	TSSGYEGQF	9	1xDeamidated [Q8]	1	2	F6XTP9	976.389
High	PGPAGPAQF	9	1xOxidation [P1]	8	1	A0A9L0KFR0	857.415
High	PPDAPGAGP	9	2xOxidation [P2; P5]	2	2	A0A8C4MVC2	810.363
High	LQNAGQAHL	9	2xDeamidated [Q2; Q6]	9	2	A0A9L0RCZ5	953.469
High	GPAGPQGPR	9	1xOxidation [P2]	12	1	C0HJN9; A0A9L0S482; B9VR88	852.432
High	PGEAGAPGL	9	2xOxidation [P1; P7]	2	4	A0A8C4PFE4	800.378
High	LGPGANPSP	9	1xDeamidated [N6]; 1xOxidation [P3]	7	1	A0A8C4PM41	826.394
High	ESPAGGPGL	9	1xOxidation [P7]	1	1	A0A9L0K4L4	800.378
High	GLPGVAGSL	9	1xOxidation [P3]	15	1	A0A8C4MSS5	786.436
High	PGLGSGLGL	9	1xOxidation [P1]	3	1		786.436
High	TIGREEYSL	9		3	2	A0A8C4MV77	1067.54
High	ASPGPSGPL	9	1xOxidation [P5]	1	1		798.399
High	AVDSGLGPW	9	1xOxidation [P8]	1	1	A0A9L0SDX7	917.436
High	GPGGSLGSY	9		1	1	A0A8C4LR83	794.368
High	GPPGSQGPK	9		5	1	A0A9L0RAM8	824.426
High	PPDAPGAGP	9	1xOxidation [P1]	2	1	A0A8C4MVC2	794.368
High	TSPGSGQSY	9		6	1	A0A8C4LJD9	883.379
High	ATPAVRTAY	9	1xOxidation [P3]	13	1	A0A9L0JVU1	965.505
High	GPGREDACR	9		1	1	A0A9L0TRC4	960.432
High	GPEGPYGVF	9	1xOxidation [P5]	3	1	A0A3Q2I489	938.425
High	PGVAGAPGL	9	2xOxidation [P1; P7]	14	1	A0A8C4MSS5	770.404
High	GQPRPGPAQR	10	2xOxidation [P3; P5]	8	1		1095.57
High	PGEPGIMGPR	10	3xOxidation [P1; P4; M/P]	17	8	C0HJP0; A0A8C4MSS5	1058.49
High	AGVMGPAGSR	10		17	2	C0HJP0; A0A8C4MSS5	902.451
High	PGEPGIMGPR	10	2xOxidation [P1; P4]	17	2	C0HJP0; A0A8C4MSS5	1042.5
High	AGVMGPAGSR	10	1xOxidation [M4]	17	1	C0HJP0; A0A8C4MSS5	918.446
High	VGAPGPAGAR	10	1xOxidation [P4]	16	2	C0HJP0; A0A8C4MSS5	868.464
High	PGPPGPSGPR	10	2xOxidation [P1; P3]	13	1	A0A9L0KDG1	950.469
High	GPPAPNGPSV	10	1xOxidation [P3]	3	1	A0A8C4MFW5	908.447
High	VEAAGGPSAL	10		7	1	A0A3Q2LMQ9	871.452
High	PGTPGPPGEK	10	1xOxidation [P4]	7	2	A0A9L0SNX8	952.473
High	APPPPAPLPR	10	3xOxidation [P3; P4; P5]	1	2	A0A3Q2GVU5	1060.58
High	GPVAGVTGGL	10	1xOxidation [P2]	5	1	A0A8C4N0U5	843.457
High	GPGPPAGPGL	10	2xOxidation [P5; P8]	2	1	A0A3Q2HA61	851.426
High	PGAPGNPGEK	10	1xDeamidated [N6]; 1xOxidation [P4]	7	1		940.437
High	LGGGVQGLNW	10	2xDeamidated [Q6; N9]	4	4	A0A9L0ISX3	1002.49
High	QPPTGEQTVW	10	1xDeamidated [Q7]; 1xOxidation [P]	1	2	A0A8C4MDH4	1159.53
High	AGPAGPGAQG	10	1xDeamidated [Q9]; 2xOxidation [P3; P6]	2	1	A0A5F5PWP1	815.353
High	GSLDGGSSSR	10		4	2	A0A9L0TDK6	922.422
High	PAGPLPECPL	10		1	1	A0A9L0KAC0	993.507
High	PSPQVLPGPL	10	1xDeamidated [Q4]; 3xOxidation [P3; P7; P9]	4	1	A0A9L0S6H7	1053.55
High	PPGAQPANPL	10	2xOxidation [P1; P2]	6	1		993.5
High	PGSPGPPGPL	10	3xOxidation [P6; P7; P9]	6	1	F6S777	923.447
High	PGPAQPGPCL	10	1xOxidation [P1]	4	1	F7AYQ5	952.456
High	QQPQPGAPGL	10	1xDeamidated [Q]	10	2		993.5
High	PSEGPSTIPW	10	1xOxidation [P9]	4	1	A0A8C4PJA6	1086.51
High	GPPAPNGPSV	10	1xDeamidated [N6]; 1xOxidation [P3]	3	1	A0A8C4MFW5	909.431
High	GPSIGQMPER	10	1xDeamidated [Q6]; 1xOxidation [P8]	1	1	A0A8C4LDZ5	1088.5
High	PGPGRSGQSF	10	1xDeamidated [Q8]; 2xOxidation [P1; P3]	7	1	A0A9L0K484	1022.45
High	PGAPAAGDGK	10		2	1	A0A9L0JVA1	840.421
High	GPSSATPGCL	10		3	1	F7DLM4	889.408
High	PGLQGPIGPL	10	3xOxidation [P1; P6; P9]	3	1	A0A5F5PGL5	996.536
High	PGAPGPENPR	10	1xOxidation [P1]	4	1	A0A3Q2LBI4	1007.49
High	PGAGGRGSML	10	1xOxidation [M9]	1	1	A0A8C4M2M1	918.446
High	GPFGDSLMEL	10	1xOxidation [M8]	2	1	A0A8C4MSV8	1081.49
High	GPGFPEHPDL	10		1	1	A0A3Q2HSL2	1065.5
High	GPAGPTGPVGK	11		17	1	C0HJP0; A0A8C4MSS5	937.51
High	MAVGFMLAHPY	11		5	1	A0A8C4MGQ2	1236.59
High	GPPGPQGLPGL	11	2xOxidation [P5; P9]	12	2	A0A9L0KDG1	1021.53
High	GEVGPAGPNGF	11	1xDeamidated [N9]	17	1	C0HJP0; A0A8C4MSS5	1002.45
High	GPAGPPGGPGL	11	2xOxidation [P6; P9]	6	6	A0A8C4MZZ2	908.447
High	PSTPGPSSKTF	11	1xOxidation [P4]	4	4	A0A9L0SUC4	1121.55
High	GPPGPVGPPGL	11	2xOxidation [P5; P8]	17	1	A0A9L0S482; B9VR88; A0A5F5PIB7	976.51
High	GPAGPDGSPGL	11	1xOxidation [P]	6	2	A0A9L0RAM8	940.437
High	PGALTQAPGPL	11	2xOxidation [P8; P10]	1	2	F6W658	1053.56
High	GLPGPPGPPGL	11	3xOxidation [P3; P5; P6]	16	2	A0A9L0IR06	1006.52
High	GEQGPAGSPGF	11	1xOxidation [P9]	13	2	C0HJN9; A0A9L0S482; B9VR88	1019.44
High	TGPAGNGPQNL	11	1xOxidation [P8]	7	2	A0A8C4PTK5	1041.5
High	GRGSTGQQDPR	11	1xDeamidated [Q7]	3	1		1159.55
High	PSSPANGQPPL	11	1xDeamidated [N6]; 1xOxidation [P]	3	4	A0A8C4LN04	1081.52
High	PGQAEAPHARR	11		2	1	A0A9L0STY7	1189.62
High	GTEGPPSPPPF	11	3xOxidation [P5; P6; P8]	1	3	A0A9L0S4W6	1130.5
High	NKSGNRGHPCL	11	1xDeamidated [N1]	1	1	A0A9L0RAM9	1183.56
High	LTGGVTNTAQY	11		1	1	A0A9L0K4C0	1124.56
High	GPAPGPGPDAL	11	1xOxidation [P]	3	2	A0A3Q2HE28	964.473
High	GAAGIPGPKGDR	12	1xOxidation [P6]	13	8	C0HJN9; A0A9L0S482; B9VR88	1111.59
High	GRPGLPGAAGSR	12	2xOxidation [P3; P6]	13	5	A0A9L0KDG1	1127.59
High	GQAGVMGFPGPK	12	1xOxidation [P9]	13	4	C0HJN9; A0A9L0S482; B9VR88	1161.57
High	GVQGPPGPAGPR	12	1xOxidation [P]	13	15	C0HJN9; A0A9L0S482; B9VR88	1105.57
High	GRVGAPGPAGAR	12	1xOxidation [P6]	16	1	C0HJP0; A0A8C4MSS5	1081.59
High	GQAGVMGFPGPK	12		13	1	C0HJN9; A0A9L0S482; B9VR88	1145.58
High	ALVFVDNHDNQR	12		5	2	A0A8C4MGQ2	1427.7
High	PGEAGLPGAKGL	12	2xOxidation [P1; P7]	11	2	A0A9L0S482; B9VR88	1098.58
High	GLAGPPGMPGAR	12	2xOxidation [P6; P9]	13	5	A0A9L0KDG1	1112.55
High	GHPGPIGPPGPR	12	1xOxidation [P]	13	13	A0A9L0KDG1	1154.61
High	GIVGEPGPAGSK	12	1xOxidation [P6]	13	4	C0HJP0; A0A8C4MSS5	1084.56
High	GRPGAPGPAGAR	12	2xOxidation [P3; P6]	13	3	C0HJN9; A0A9L0S482; B9VR88	1095.57
High	GQAGVMGFPGPK	12	2xOxidation [M/P]	13	2	C0HJN9; A0A9L0S482; B9VR88	1177.57
High	GVQGPPGPAGPR	12	1xDeamidated [Q3]; 1xOxidation [P]	13	6	C0HJN9; A0A9L0S482; B9VR88	1106.56
High	GEAGSPGIPGGK	12	2xOxidation [P6; P9]	12	5	A0A9L0KDG1	1058.51
High	GRPGAPGPAGAR	12	1xOxidation [P3]	13	1	C0HJN9; A0A9L0S482; B9VR88	1079.57
High	GFPGADGVAGPK	12	1xOxidation [P3]	13	7	C0HJN9; A0A9L0S482; B9VR88	1088.54
High	GPPGAAGPPGLR	12	2xOxidation [P3; P8]	11	1	A0A9L0KDG1	1078.56
High	TGSPGSPGPDGK	12	2xOxidation [P4; P7]	11	2	A0A9L0S482; B9VR88	1088.49
High	GHPGPIGPPGPR	12	2xOxidation [P5; P8]	13	1	A0A9L0KDG1	1170.6
High	GPTGEPGKPGDK	12	1xOxidation [P6]	4	1	A0A8C4MSS5	1155.56
High	GGAGPPGPEGGK	12	1xOxidation [P]	11	9	A0A9L0KDG1	996.475
High	GEPGNIGFPGPK	12	2xOxidation [P3; P9]	16	8	C0HJP0; A0A8C4MSS5	1201.58
High	GQPGVMGFPGPK	12	2xOxidation [P3; P9]	18	1	A0A5F5PIB7; A0A9L0KDG1	1203.58
High	GEPGNIGFPGPK	12	1xDeamidated [N5]; 2xOxidation [P3; P9]	16	14	C0HJP0; A0A8C4MSS5	1202.57
High	GEPGNIGFPGPK	12	3xOxidation [P3; P9; P11]	16	4	C0HJP0; A0A8C4MSS5	1217.58
High	GEAGSPGIPGGK	12	1xOxidation [P6]	12	1	A0A9L0KDG1	1042.52
High	GQPGVMGFPGPK	12	3xOxidation [P3; M6; P9]	18	2	A0A5F5PIB7; A0A9L0KDG1	1219.58
High	GPAGPNGLPGEK	12	1xDeamidated [N6]; 1xOxidation [P9]	12	2	A0A9L0KDG1	1110.54
High	GVQGPPGPAGPR	12		13	1	C0HJN9; A0A9L0S482; B9VR88	1089.58
High	TGSPGSPGPDGK	12	1xOxidation [P4]	11	1	A0A9L0S482; B9VR88	1072.49
High	VQLSGEEKAAVL	12		2	1	P02062	1243.69
High	AGPSGPQGPSGL	12	1xOxidation [P9]	4	5	A0A9L0JRK4	1040.5
High	GPAGPNGLPGEK	12	1xOxidation [P9]	12	1	A0A9L0KDG1	1109.56
High	APPETVEPAGPL	12	2xOxidation [P2; P3]	3	2	A0A8C4PM41	1209.6
High	PGPLGQPGSPGL	12	1xOxidation [P3]	14	1	A0A9L0SVZ6	1092.57
High	NTGPPAAERMNL	12	1xDeamidated [N11]; 2xOxidation [P5; M10]	1	3	A0A9L0KEG4	1303.59
High	GPPAGALCEDTL	12	1xOxidation [P]	2	5	A0A3Q2HGU2	1159.53
High	AVGGPAGLHHLY	12	1xOxidation [P5]	4	2	F6W8P1	1207.62
High	PGAPGKGLGPIQ	12	1xDeamidated [Q12]; 2xOxidation [P1; P4]	2	1	A0A8C4PNH9	1124.59
High	PGAGAQLPPQPR	12	1xDeamidated [Q6]	8	1	A0A9L0J5V7	1189.63
High	MGARAPGSPLPW	12		1	1	A0A3Q2KLY8	1239.63
High	RAGAWSAQGPTPL	13	2xOxidation [P10; P12]	1	1	A0A8C4KZJ6	1343.67
High	GPPAGGPLNPPPF	13	1xDeamidated [N9]; 1xOxidation [P2]	2	1	A0A9L0IS87	1234.61
High	LGPGSGQQLGEPL	13		2	3	F7DDW7	1252.65
High	PPAAPGAGGGPGL	13	2xOxidation [P2; P5]	1	1	A0A9L0TGX3	1050.52
High	GVSGGSGGPPIGW	13	2xOxidation [P9; P10]	1	2	A0A8C4MPL2	1159.54
High	SRIQGDGDLVCEL	13	1xDeamidated [Q4]	4	1	A0A3Q2HCF7	1405.66
High	HRHFPGPASCPAL	13	1xOxidation [P5]	3	1		1405.68
High	QPAPGGAPYLMSY	13	2xOxidation [P2; P4]	1	1	A0A3Q2H5H3	1383.62
High	RPSPQCGAPTGTW	13	1xOxidation [P9]	2	2	A0A9L0SLH9	1373.63
High	GPAGPTGPVGKDGR	14		16	3	A0A8C4MSS5	1265.66
High	GITGSPGSPGPDGK	14	2xOxidation [P6; P9]	12	10	C0HJN9; A0A9L0S482; B9VR88	1258.59
High	GITGSPGSPGPDGK	14	1xOxidation [P6]	12	4	C0HJN9; A0A9L0S482; B9VR88	1242.6
High	GGPGGPGPPGPAGK	14	3xOxidation [P3; P6; P8]	12	3	A0A9L0KDG1	1150.55
High	NMVAFRNVVNGQPF	14		3	1	A0A8C4MGQ2	1592.8
High	GVPGPPGAVGPAGK	14	1xOxidation [P6]	13	2	C0HJN9; A0A9L0S482; B9VR88	1176.64
High	GFPGSPGNIGPAGK	14	1xDeamidated [N8]; 2xOxidation [P3; P6]	17	1	C0HJP0; A0A8C4MSS5	1288.62
High	GLPAGGIQPHPQTK	14	1xOxidation [P3]	8	1	A0A3Q2IEX7	1416.76
High	GVPGPPGAVGPAGK	14	2xOxidation [P5; P6]	13	2	C0HJN9; A0A9L0S482; B9VR88	1192.63
High	GAVGLPGPDGQPGL	14	2xOxidation [P6; P8]	7	1	F6Q0M8	1266.63
High	ETSAGPVAVMGKDY	14	1xOxidation [P6]	4	4	F6PZR3	1440.67
High	LSGAIPGNGGKADF	14		1	1	A0A3Q2GV80	1303.66
High	GPSGPQGPSGPPGPK	15	1xOxidation [P]	11	18	C0HJN9; A0A9L0S482; B9VR88	1332.65
High	GPVGNPGPAGPAGPR	15	1xOxidation [P6]	16	2	A0A8C4MSS5	1316.67
High	GEAGAAGPAGPAGPR	15		12	8	C0HJP0; A0A8C4MSS5	1235.61
High	SGPVGPPGNPGANGL	15	1xDeamidated [N13]; 2xOxidation [P7; P10]	14	3	A0A8C4MSS5	1323.62
High	GAPGDRGSPGPAGPR	15	2xOxidation [P3; P9]	13	2	A0A9L0KDG1	1380.66
High	GEGGAPGLPGIAGPR	15	1xOxidation [P9]	13	3	A0A9L0KDG1	1321.69
High	GEGGAPGLPGIAGPR	15	2xOxidation [P6; P9]	13	5	A0A9L0KDG1	1337.68
High	GLPGVAGSLGEPGPL	15	2xOxidation [P3; P12]	12	4	A0A8C4MSS5	1352.71
High	GIPGEFGIPGPAGAR	15	2xOxidation [P3; P9]	1	2	C0HJP0	1427.73
High	GIPGPAGAAGATGAR	15	1xOxidation [P3]	15	4	C0HJP0; A0A8C4MSS5	1239.64
High	GEPGPTGLPGPPGER	15	3xOxidation [P5; P9; P11]	12	4	A0A9L0S482; B9VR88	1465.69
High	GSPGGPGAAGFPGAR	15	3xOxidation [P3; P6; P12]	12	2	A0A9L0KDG1	1303.6
High	SAPGGPPGGAAPPGL	15	3xOxidation [P3; P6; P7]	1	1	A0A5F5Q0N9	1250.6
High	GPAPCPPGQPGQQGR	15	1xOxidation [P10]	1	1	A0A8C4LC84	1462.69
High	VQYPQSQACKMSHVR	15	1xOxidation [M11]	9	1	A0A8C4KWG8	1777.85
High	PGNDAPTSGSPPANL	15		4	2	A0A9L0KB32	1394.65
High	PPPQPGAAGGSGQPR	15	2xOxidation [P2; P3]	1	1		1405.68
High	PGGGPGSPECPEGDL	15		2	1	F7DPP5	1368.57
High	DGTLGHPGPIGPPGPR	16	1xOxidation [P]	13	7	A0A9L0KDG1	1540.79
High	DGINGIPGPIGPPGPR	16	1xDeamidated [N4]; 3xOxidation [P12; P]	12	38	C0HJN9; B9VR88	1562.78
High	DGTLGHPGPIGPPGPR	16	2xOxidation [P9; P]	13	6	A0A9L0KDG1	1556.78
High	TGPIGPPGPAGAPGDK	16	2xOxidation [P9; P]	12	8	A0A9L0S482; B9VR88	1420.71
High	DGINGIPGPIGPPGPR	16	1xDeamidated [N4]; 1xOxidation [P7]	12	2	C0HJN9; B9VR88	1530.79
High	TGPIGPPGPAGAPGDK	16	1xOxidation [P7]	12	1	A0A9L0S482; B9VR88	1404.71
High	DGINGIPGPIGPPGPR	16	1xDeamidated [N4]; 2xOxidation [P]	12	24	C0HJN9; B9VR88	1546.79
High	SGIDGAKGDAGPAGPK	16		13	2	C0HJN9; A0A9L0S482; B9VR88	1397.7
High	PGEAGPPGPPGPAGEK	16	3xOxidation [P1; P6; P7]	12	2	C0HJN9; A0A9L0S482; B9VR88	1462.68
High	PGAGAPQQPVPGDERL	16	1xOxidation [P6]	1	1	A0A5F5PUH2	1604.8
High	DKGPGAGQGAVPGPPR	16	1xDeamidated [Q8]; 1xOxidation [P4]	5	1	A0A8C4MSJ1	1477.74
High	VGPPGPAGAPGPAGPL	16	2xOxidation [P6; P10]	15	1	A0A8C4MTB6	1343.7
High	SEASAADGGAFSSPRR	16	1xOxidation [P14]	2	1	F7BTU9	1581.73
High	DKQASQCTPGPSVSSL	16		1	1	A0A9L0ILM8	1604.76
High	GSAGPPGATGFPGAAGR	17	2xOxidation [P6; P12]	12	3	C0HJN9; A0A9L0S482; B9VR88	1459.69
High	GDGGPPGVTGFPGAAGR	17	2xOxidation [P6; P12]	13	1	C0HJP0; A0A8C4MSS5	1501.7
High	GPAGAPGPPGAAGTPGL	17	3xOxidation [P8; P9; P15]	12	2	A0A9L0KDG1	1392.68
High	GDAGAPGAPGSQGAPGL	17	3xOxidation [P6; P9; P15]	12	1	A0A9L0S482; B9VR88	1427.64
High	PSGPSQPPYPPGPAPPY	17		7	1	A0A5F5PY05	1705.82
High	GEAGPAGPAGPIGPVGAR	18		12	3	C0HJN9; A0A9L0S482; B9VR88	1530.8
High	GPTGPIGPPGPAGQPGDK	18	2xOxidation [P11; P]	13	3	A0A9L0KDG1	1631.8
High	GEPGPVGSVGPVGAVGPR	18	1xOxidation [P]	17	9	C0HJP0; A0A8C4MSS5	1604.84
High	GAAGIPGVAGAPGIPGPR	18	3xOxidation [P6; P12; P15]	15	26	C0HJP0; A0A8C4MSS5	1562.83
High	GITGPIGPPGPAGAPGDK	18	2xOxidation [P11; P]	13	20	C0HJN9; A0A9L0S482; B9VR88	1590.81
High	GEPGSPGENGAPGQMGPR	18	1xDeamidated [N9]; 3xOxidation [P3; P6; M/P]	12	20	C0HJN9; A0A9L0S482; B9VR88	1743.72
High	GAAGEPGRDGVPGGPGIR	18	3xOxidation [P6; P12; P15]	13	1	A0A9L0KDG1	1667.81
High	GFPGADGVAGPKGPAGER	18	1xOxidation [P3]	13	2	C0HJN9; A0A9L0S482; B9VR88	1655.81
High	GAPGAVGAPGPAGANGDR	18	1xDeamidated [N15]; 2xOxidation [P3; P9]	11	11	C0HJP0; A0A8C4MSS5	1524.7
High	GPPGESGAAGPAGPIGSR	18	1xOxidation [P]	14	6	C0HJP0; A0A8C4MSS5	1550.76
High	GLTGPIGPPGPAGANGEK	18	1xDeamidated [N15]; 1xOxidation [P9]	5	2	A0A5F5PIB7	1606.81
High	GITGPIGPPGPAGAPGDK	18	1xOxidation [P]	13	12	C0HJN9; A0A9L0S482; B9VR88	1574.82
High	GANGAPGIAGAPGFPGAR	18	1xDeamidated [N3]; 3xOxidation [P6; P12; P15]	12	2	C0HJN9; A0A9L0S482; B9VR88	1586.76
High	GFPGERGVQGPPGPAGPR	18	2xOxidation [P3; P11]	13	3	C0HJN9; A0A9L0S482; B9VR88	1764.88
High	QPVNHEGRQSGQGSQRSR	18	1xDeamidated [N4]; 1xOxidation [P2]	2	1	F6YDU6	2024.96
High	GEMGPAGIPGAPGLIGAR	18	1xOxidation [P9]	12	1	A0A9L0KDG1	1636.85
High	GPNGDSGRPGEPGIMGPR	18	1xDeamidated [N3]; 2xOxidation [P9; P12]	17	2	C0HJP0; A0A8C4MSS5	1783.8
High	GENGLPGENGAPGPMGPR	18	2xDeamidated [N3; N9]; 2xOxidation [P6; M/P]	13	2	A0A9L0KDG1	1740.75
High	GPNGEPGSTGPAGPPGIR	18	1xDeamidated [N3]; 2xOxidation [P6; P11]	17	2	C0HJP0; A0A8C4MSS5	1650.77
High	GEVGPAGSPGSSGAPGQR	18	2xOxidation [P9; P15]	12	1	A0A9L0KDG1	1599.74
High	GPPGHPGAPGPHGAPGPR	18	1xOxidation [P3]	1	2	A0A9L0QYV8	1628.8
High	AGQHGDQGAPGSVGPAGPR	19	1xOxidation [P]	16	7	A0A8C4MSS5	1731.82
High	EGSPGAEGSPGRDGSPGPK	19	3xOxidation [P4; P10; P16]	12	19	A0A9L0S482; B9VR88	1786.78
High	QGPPGEPGEPGASGPMGPR	19	3xOxidation [P7; M/P]	14	14	C0HJN9; A0A9L0S482; B9VR88	1822.8
High	NGETGPQGPPGPTGPSGDK	19	1xDeamidated [N1]	12	2	A0A9L0KDG1	1750.79
High	QGPPGEPGEPGASGPMGPR	19	2xOxidation [P7; M/P]	14	7	C0HJN9; A0A9L0S482; B9VR88	1806.81
High	QGPPGEPGEPGASGPMGPR	19	4xOxidation [P4; P7; P10; M16]	14	5	C0HJN9; A0A9L0S482; B9VR88	1838.8
High	AGQHGDQGAPGSVGPAGPR	19	1xDeamidated [Q3]; 1xOxidation [P10]	16	2	A0A8C4MSS5	1732.8
High	EGSPGAEGSPGRDGSPGPK	19	2xOxidation [P10; P]	12	2	A0A9L0S482; B9VR88	1770.79
High	PGVQGLPGPRGPPGPTGQK	19	2xOxidation [P7; P9]	13	1	A0A9L0REK1	1828.97
High	GPPGAVGAPGVNGAPGEAGR	20	1xDeamidated [N12]; 3xOxidation [P3; P9; P15]	14	8	C0HJP0; A0A8C4MSS5	1736.82
High	GARGSAGPPGATGFPGAAGR	20	2xOxidation [P9; P15]	11	2	A0A9L0S482; B9VR88	1743.85
High	GEPGPTGIQGPPGPAGEEGK	20	2xOxidation [P]	12	10	C0HJN9; A0A9L0S482; B9VR88	1863.87
High	GPPGPVGPPGIAGPPGESGR	20	2xOxidation [P9; P14]	13	6	C0HJN9; A0A9L0S482; B9VR88	1784.89
High	QQDPVSGLSGHSGYPSMSPL	20		13	3	A0A8C4M937	2043.94
High	GPPGPVGPPGIAGPPGESGR	20	3xOxidation [P8; P9; P]	13	4	C0HJN9; A0A9L0S482; B9VR88	1800.89
High	GEPGPTGIQGPPGPAGEEGK	20	1xDeamidated [Q9]; 2xOxidation [P5; P11]	12	1	C0HJN9; A0A9L0S482; B9VR88	1864.86
High	GDKGEPGSAGADGAPGKDGPR	21	1xOxidation [P6]	13	6	A0A9L0KDG1	1911.88
High	GDKGEPGSAGADGAPGKDGPR	21	2xOxidation [P6; P15]	13	8	A0A9L0KDG1	1927.87
High	GERGPPGESGAAGPAGPIGSR	21	1xOxidation [P]	9	2	A0A8C4MSS5	1892.92
High	VGPPGPSGNAGPPGPPGPVGK	21	1xDeamidated [N9]; 3xOxidation [P6; P12; P13]	12	2	C0HJN9; A0A9L0S482; B9VR88	1841.9
High	GEPGPTGIQGPPGPAGEEGKR	21	2xOxidation [P5; P11]	12	2	C0HJN9; A0A9L0S482; B9VR88	2019.97
High	HGNRGEPGPVGSVGPVGAVGPR	22	1xDeamidated [N3]; 1xOxidation [P7]	8	9	A0A8C4MSS5	2070.05
High	SGDRGEAGPAGPAGPIGPVGAR	22		12	5	C0HJN9; A0A9L0S482; B9VR88	1945.98
High	QGLPGTSGPPGENGKPGEPGPK	22	1xDeamidated [N13]; 3xOxidation [P10; P]	12	7	A0A9L0KDG1	2106.99
High	DGPAGPPGSSGSPGSPGVSGPK	22	3xOxidation [P7; P13; P16]	11	4	A0A9L0KDG1	1896.86
High	DGPAGPPGSSGSPGSPGVSGPK	22	2xOxidation [P7; P13]	11	1	A0A9L0KDG1	1880.86
High	SPGPPARTGSISYINIIMPSVF	22	1xDeamidated [N15]	1	1	A0A8C4KUV9	2305.19
High	EAGLQQTPGPPGDPTQHSAGQR	22	1xOxidation [P10]	1	1	A0A9L0QYZ7	2245.06
High	APAQAPVSQPDAAGHQKKVMSW	22	1xDeamidated [Q9]; 3xOxidation [P6; P10; M20]	2	1	A0A9L0KG44	2353.12
High	EGPVGIPGIDGRPGPIGPAGAR	22	1xOxidation [P7]	16	4	C0HJP0; A0A8C4MSS5	2056.09
High	NRSGRGSSATTSSPGVAEGAER	22	1xDeamidated [N1]; 1xOxidation [P14]	6	1	A0A8C4M9Q7	2151
High	GPPGPPGPPGPPGPPSGGFDFSF	23	3xOxidation [P5; P6; P8]	1	1	A0A9L0S482	2166.98
High	GETGPAGRPGEAGPPGPPGPAGEK	24	2xOxidation [P14; P]	12	3	C0HJN9; A0A9L0S482; B9VR88	2172.03
High	GETGPAGRPGEAGPPGPPGPAGEK	24	3xOxidation [P14; P15; P]	12	11	C0HJN9; A0A9L0S482; B9VR88	2188.03
High	GIPGVAGSIGEPGPIGIAGPPGAR	24	3xOxidation [P12; P14; P]	1	4	C0HJP0	2145.13
High	GSPGPQGPPGVPGPSGLIGITGAR	24	3xOxidation [P8; P9; P12]	12	3	A0A9L0KDG1	2174.12
High	GPAGAPGPPGAAGTPGLQGMPGER	24	4xOxidation [P8; P9; P15; M20]	12	1	A0A9L0KDG1	2164.01
High	GDAGAPGAPGSQGAPGLQGMPGER	24	4xOxidation [P6; P9; P15; M20]	12	2	A0A9L0S482; B9VR88	2198.97
High	GSPGPQGPPGVPGPSGLIGITGAR	24	2xOxidation [P]	12	2	A0A9L0KDG1	2158.13
High	GPPGAAGPPGLRGGAGPPGPEGGK	24	3xOxidation [P3; P8; P9]	11	1	A0A9L0KDG1	2056.02
High	QGPPGPPGSPGEQGPSGASGPAGPR	25	3xOxidation [P6; P7; P]	12	8	A0A9L0S482; B9VR88	2244.03
High	QGPPGPPGSPGEQGPSGASGPAGPR	25	2xOxidation [P]	12	8	A0A9L0S482; B9VR88	2228.03
High	VGPPGPSGNAGPPGPPGPVGKEGGK	25	1xDeamidated [N9]; 3xOxidation [P6; P12; P13]	11	1	A0A9L0S482; B9VR88	2213.08
High	PPGPQGQMGPQGPPLHQGGGGPQGF	25	1xDeamidated [Q5]; 1xOxidation [M/P]	8	2	A0A9L0J5U5	2397.1
High	GYPGNAGPVGAVGAPGPHGPVGPTGK	26	1xDeamidated [N5]; 2xOxidation [P8; P15]	17	1	C0HJP0; A0A8C4MSS5	2301.13
High	SAPPQASSFTPPASGGPRMPSMSGPL	26	3xOxidation [P12; M19; M22]	3	1	F6XTW3	2560.18
High	GETGPAGPPGAPGAPGAPGPVGPAGK	26	2xOxidation [P9; P12]	13	1	C0HJN9; A0A9L0S482; B9VR88	2153.06
High	GDAGPPGPAGPAGPPGPIGSVGAPGPK	27	1xOxidation [P]	12	13	C0HJN9; A0A9L0S482; B9VR88	2248.14
High	GPPGSAGAPGKDGINGIPGPIGPPGPR	27	1xDeamidated [N15]; 3xOxidation [P]	1	13	C0HJN9	2439.23
High	GPAGPSGPPGKDGTLGHPGPIGPPGPR	27	1xOxidation [P]	13	4	A0A9L0KDG1	2443.25
High	GPAGPSGPPGKDGTLGHPGPIGPPGPR	27	2xOxidation [P20; P23]	13	4	A0A9L0KDG1	2459.24
High	GDAGPPGPAGPAGPPGPIGSVGAPGPK	27	2xOxidation [P]	12	15	C0HJN9; A0A9L0S482; B9VR88	2264.13
High	GEAGPAGPAGPIGPVGARGPAGPQGPR	27		12	2	C0HJN9; A0A9L0S482; B9VR88	2348.22
High	GPPGSAGAPGKDGINGIPGPIGPPGPR	27	1xDeamidated [N15]; 2xOxidation [P]	1	7	C0HJN9	2423.23
High	GPAGPSGPPGKDGTLGHPGPIGPPGPR	27	3xOxidation [P9; P18; P20]	13	1	A0A9L0KDG1	2475.24
High	GDAGPPGPAGPAGPPGPIGSVGAPGPK	27	3xOxidation [P]	12	13	C0HJN9; A0A9L0S482; B9VR88	2280.13
High	VQHRVQNGPIGHRGEGEPGGIPIAMVL	27	2xDeamidated [Q2; N/Q]	1	2	A0A9L0TQC2	2820.46
High	GDAGPAGPKGEPGSPGENGAPGQMGPR	27	1xDeamidated [N18]; 3xOxidation [P12; P15; M/P]	12	4	C0HJN9; A0A9L0S482; B9VR88	2494.09
High	SGIQGPPGPPGSPGEQGPSGASGPAGPR	28	2xOxidation [P]	13	28	C0HJN9; A0A9L0S482; B9VR88	2485.17
High	SGIQGPPGPPGSPGEQGPSGASGPAGPR	28	3xOxidation [P9; P]	13	34	C0HJN9; A0A9L0S482; B9VR88	2501.17
High	SGIQGPPGPPGSPGEQGPSGASGPAGPR	28	1xOxidation [P]	13	22	C0HJN9; A0A9L0S482; B9VR88	2469.18
High	SGIQGPPGPPGSPGEQGPSGASGPAGPR	28	1xDeamidated [Q]; 3xOxidation [P9; P10; P13]	13	6	C0HJN9; A0A9L0S482; B9VR88	2502.15
High	TGDAGPVGPPGPPGPPGPPGPPSAGFDF	28	3xOxidation [P]	4	19	B9VR88	2544.17
High	TGDAGPVGPPGPPGPPGPPGPPSAGFDF	28	2xOxidation [P]	4	10	B9VR88	2528.17
High	PAPAGAQPDEDAAPPGGGGGGPQSPEPR	28	2xDeamidated [Q7; Q23]; 2xOxidation [P3; P8]	1	1	A0A8C4MTC4	2571.12
High	GDRGETGPAGPPGAPGAPGAPGPVGPAGK	29	2xOxidation [P12; P15]	13	2	C0HJN9; A0A9L0S482; B9VR88	2481.21
High	GDRGETGPAGPPGAPGAPGAPGPVGPAGK	29	3xOxidation [P12; P15; P18]	13	4	C0HJN9; A0A9L0S482; B9VR88	2497.21
High	SIQNEPPPPGPIEPAQPPLTFSISSGNQF	29	2xDeamidated [Q3; Q16]; 2xOxidation [P14; P17]	1	1	F7CVQ7	3080.47
High	GDRGETGPAGPPGAPGAPGAPGPVGPAGK	29	1xOxidation [P]	13	2	C0HJN9; A0A9L0S482; B9VR88	2465.22
High	GFSGIQGPPGPPGSPGEQGPSGASGPAGPR	30	3xOxidation [P11; P12; P]	13	10	C0HJN9; A0A9L0S482; B9VR88	2705.26
High	GSDGSVGPVGPAGPIGSAGPPGFPGAPGPK	30	2xOxidation [P21; P24]	17	2	C0HJP0; A0A8C4MSS5	2573.26
High	GRTGDAGPVGPPGPPGPPGPPGPPSAGFDF	30	3xOxidation [P12; P14; P15]	4	1	B9VR88	2757.29
High	GSDGSVGPVGPAGPIGSAGPPGFPGAPGPK	30	3xOxidation [P21; P24; P27]	17	3	C0HJP0; A0A8C4MSS5	2589.26
High	GETGPAGPPGAPGAPGAPGPVGPAGKSGDR	30	1xOxidation [P9]	12	1	C0HJN9; A0A9L0S482; B9VR88	2552.25
High	GEAGPAGPAGPIGPVGARGPAGPQGPRGDK	30	1xOxidation [P23]	11	1	A0A9L0S482; B9VR88	2664.36
High	GETGPAGPPGAPGAPGAPGPVGPAGKSGDR	30	3xOxidation [P9; P12; P15]	12	1	C0HJN9; A0A9L0S482; B9VR88	2584.24
High	GEQGPAGPPGFQGIPGPAGTAGEVGKPGER	30	3xOxidation [P15; P17; P27]	1	1	C0HJP0	2820.35
High	EQGKEMATKHNPTVSVEQPTVGPPTAEGGF	30	2xDeamidated [Q2; N11]; 1xOxidation [P23]	1	1	A0A8C4L319	3141.47
High	SGDRGEAGPAGPAGPIGPVGARGPAGPQGPR	31		12	3	C0HJN9; A0A9L0S482; B9VR88	2763.4
High	SGDRGEAGPAGPAGPIGPVGARGPAGPQGPR	31	1xDeamidated [Q28]	12	1	C0HJN9; A0A9L0S482; B9VR88	2764.39
High	TGPIGPPGPAGAPGDKGETGPSGPAGPTGAR	31	2xOxidation [P9; P]	12	3	A0A9L0S482; B9VR88	2713.32
High	GITGPIGPPGPAGAPGDKGETGPSGPAGPTGAR	33	2xOxidation [P11; P15]	13	12	C0HJN9; A0A9L0S482; B9VR88	2883.42
High	GPTGPIGPPGPAGQPGDKGEGGAPGLPGIAGPR	33	3xOxidation [P15; P24; P]	13	12	A0A9L0KDG1	2934.47
High	GAPGAVGAPGPAGANGDRGEAGAAGPAGPAGPR	33	1xDeamidated [N15]; 2xOxidation [P3; P9]	11	7	C0HJP0; A0A8C4MSS5	2741.3
High	GGPGGPGPPGPAGKNGETGPQGPPGPTGPSGDK	33	1xDeamidated [N/Q]; 3xOxidation [P3; P6; P8]	12	4	A0A9L0KDG1	2882.32
High	GDRGETGPAGPPGAPGAPGAPGPVGPAGKSGDR	33	2xOxidation [P12; P15]	12	2	C0HJN9; A0A9L0S482; B9VR88	2896.39
High	GGPGGPGPPGPAGKNGETGPQGPPGPTGPSGDK	33	1xDeamidated [N/Q]; 2xOxidation [P6; P]	12	5	A0A9L0KDG1	2866.32
High	GPTGPIGPPGPAGQPGDKGEGGAPGLPGIAGPR	33	2xOxidation [P15; P24]	13	1	A0A9L0KDG1	2918.48
High	GVPGPPGAVGPAGKDGEAGAQGPPGPAGPAGER	33	2xOxidation [P11; P23]	13	1	C0HJN9; A0A9L0S482; B9VR88	2864.39
High	GITGPIGPPGPAGAPGDKGETGPSGPAGPTGAR	33	1xOxidation [P9]	13	2	C0HJN9; A0A9L0S482; B9VR88	2867.43

## Sheet: TableS2-Peptides-1h
TableS2. Identification of peptides in small intestinal contents 1 h after DHG administration
Confidence	Sequence	length	Modifications	# Proteins	# PSMs	Master Protein Accessions	Theo. MH+ [Da]
High	GPTGPIGPPGPAGQPGDKGEGGAPGLPGIAGPR	33	3xOxidation [P15; P24; P]	13	7	A0A9L0KDG1	2934.47
High	GITGPIGPPGPAGAPGDKGETGPSGPAGPTGAR	33	2xOxidation [P11; P15]	13	6	C0HJN9; B9VR88	2883.42
High	GAPGAVGAPGPAGANGDRGEAGAAGPAGPAGPR	33	1xDeamidated [N15]; 2xOxidation [P3; P9]	11	5	A0A8C4MSS5	2741.3
High	GGPGGPGPPGPAGKNGETGPQGPPGPTGPSGDK	33	1xDeamidated [N/Q]; 3xOxidation [P3; P6; P8]	12	2	A0A9L0KDG1	2882.32
High	GETGPAGPPGAPGAPGAPGPVGPAGKSGDR	30	3xOxidation [P9; P12; P15]	12	2	C0HJN9; B9VR88	2584.24
High	GETGPAGPPGAPGAPGAPGPVGPAGKSGDR	30	1xOxidation [P9]	12	3	C0HJN9; B9VR88	2552.25
High	GRTGDAGPVGPPGPPGPPGPPGPPSAGFDF	30	3xOxidation [P12; P14; P15]	4	1	B9VR88	2757.29
High	GSDGSVGPVGPAGPIGSAGPPGFPGAPGPK	30	2xOxidation [P21; P24]	17	1	A0A8C4MSS5	2573.26
High	SGIQGPPGPPGSPGEQGPSGASGPAGPR	28	2xOxidation [P10; P13]	13	18	C0HJN9; B9VR88	2485.17
High	SGIQGPPGPPGSPGEQGPSGASGPAGPR	28	3xOxidation [P9; P]	13	50	C0HJN9; B9VR88	2501.17
High	TGDAGPVGPPGPPGPPGPPGPPSAGFDF	28	3xOxidation [P]	4	28	B9VR88	2544.17
High	SGIQGPPGPPGSPGEQGPSGASGPAGPR	28	1xOxidation [P]	13	12	C0HJN9; B9VR88	2469.18
High	TGDAGPVGPPGPPGPPGPPGPPSAGFDF	28	2xOxidation [P]	4	5	B9VR88	2528.17
High	SGIQGPPGPPGSPGEQGPSGASGPAGPR	28	1xDeamidated [Q]; 3xOxidation [P9; P]	13	18	C0HJN9; B9VR88	2502.15
High	PAPAGAQPDEDAAPPGGGGGGPQSPEPR	28	2xDeamidated [Q7; Q23]; 2xOxidation [P]	1	3	A0A8C4MTC4	2571.12
High	PAPAGAQPDEDAAPPGGGGGGPQSPEPR	28	2xDeamidated [Q7; Q23]; 1xOxidation [P]	1	4	A0A8C4MTC4	2555.13
High	GPPGSAGAPGKDGINGIPGPIGPPGPR	27	1xDeamidated [N15]; 3xOxidation [P]	1	18	C0HJN9	2439.23
High	GDAGPPGPAGPAGPPGPIGSVGAPGPK	27	1xOxidation [P]	12	10	C0HJN9; B9VR88	2248.14
High	GDAGPPGPAGPAGPPGPIGSVGAPGPK	27	2xOxidation [P17; P24]	12	7	C0HJN9; B9VR88	2264.13
High	GDAGPPGPAGPAGPPGPIGSVGAPGPK	27	3xOxidation [P]	12	10	C0HJN9; B9VR88	2280.13
High	GPPGSAGAPGKDGINGIPGPIGPPGPR	27	1xDeamidated [N15]; 2xOxidation [P9; P18]	1	2	C0HJN9	2423.23
High	SAPPQASSFTPPASGGPRMPSMSGPL	26	3xOxidation [M/P]	3	3	F6XTW3	2560.18
High	QPPPGQPLGEAGEEVPAPRPVQGAGF	26	1xDeamidated [Q22]; 1xOxidation [P]	3	3	A0A9L0STH3	2599.28
High	QGPPGPPGSPGEQGPSGASGPAGPR	25	3xOxidation [P6; P7; P]	12	12	B9VR88	2244.03
High	QGPPGPPGSPGEQGPSGASGPAGPR	25	2xOxidation [P]	12	9	B9VR88	2228.03
High	GETGPAGRPGEAGPPGPPGPAGEK	24	3xOxidation [P14; P15; P]	12	5	C0HJN9; B9VR88	2188.03
High	CGRTGPGPTPAPAACAAAAQFACR	24		7	1		2245.04
High	QGLPGTSGPPGENGKPGEPGPK	22	1xDeamidated [N13]; 3xOxidation [P10; P]	12	14	A0A9L0KDG1	2106.99
High	DGPAGPPGSSGSPGSPGVSGPK	22	3xOxidation [P7; P13; P16]	11	7	A0A9L0KDG1	1896.86
High	EAGLQQTPGPPGDPTQHSAGQR	22	1xOxidation [P10]	1	2	A0A9L0QYZ7	2245.06
High	APAQAPVSQPDAAGHQKKVMSW	22	1xDeamidated [Q9]; 3xOxidation [P6; P10; M20]	2	2	A0A9L0KG44	2353.12
High	GDKGEPGSAGADGAPGKDGPR	21	1xOxidation [P6]	13	6	A0A9L0KDG1	1911.88
High	GPPGAVGAPGVNGAPGEAGR	20	1xDeamidated [N12]; 3xOxidation [P3; P9; P15]	14	7	A0A8C4MSS5	1736.82
High	QQDPVSGLSGHSGYPSMSPL	20		13	5	A0A8C4M937	2043.94
High	EGSPGAEGSPGRDGSPGPK	19	3xOxidation [P4; P10; P16]	12	13	B9VR88	1786.78
High	NGETGPQGPPGPTGPSGDK	19	1xDeamidated [N1]	12	3	A0A9L0KDG1	1750.79
High	AGQHGDQGAPGSVGPAGPR	19	1xOxidation [P10]	16	1	A0A8C4MSS5	1731.82
High	QGPPGEPGEPGASGPMGPR	19	3xOxidation [P4; P7; P10]	14	1	C0HJN9; B9VR88	1822.8
High	GPPGESGAAGPAGPIGSR	18	1xOxidation [P]	14	8	A0A8C4MSS5	1550.76
High	GITGPIGPPGPAGAPGDK	18	2xOxidation [P11; P]	13	34	C0HJN9; B9VR88	1590.81
High	GPTGPIGPPGPAGQPGDK	18	2xOxidation [P]	13	8	A0A9L0KDG1	1631.8
High	GEPGSPGENGAPGQMGPR	18	1xDeamidated [N9]; 3xOxidation [P3; P6; M/P]	12	16	C0HJN9; B9VR88	1743.72
High	GAAGIPGVAGAPGIPGPR	18	3xOxidation [P6; P12; P15]	15	22	A0A8C4MSS5	1562.83
High	GAPGAVGAPGPAGANGDR	18	1xDeamidated [N15]; 2xOxidation [P3; P9]	11	13	A0A8C4MSS5	1524.7
High	GITGPIGPPGPAGAPGDK	18	1xOxidation [P9]	13	10	C0HJN9; B9VR88	1574.82
High	GLTGPIGPPGPAGANGEK	18	1xDeamidated [N15]; 1xOxidation [P9]	5	3	A0A5F5PIB7	1606.81
High	GEPGSAGADGAPGKDGPR	18	1xOxidation [P3]	13	1	A0A9L0KDG1	1611.74
High	GFPGERGVQGPPGPAGPR	18	2xOxidation [P3; P11]	13	1	C0HJN9; B9VR88	1764.88
High	GEPGPVGSVGPVGAVGPR	18	1xOxidation [P3]	17	2	A0A8C4MSS5	1604.84
High	GANGAPGIAGAPGFPGAR	18	1xDeamidated [N3]; 3xOxidation [P6; P12; P15]	12	1	C0HJN9; B9VR88	1586.76
High	GDKVGGSGGASGGGANSK	18		1	2	A0A9L0SAK4	1462.69
High	DGTLGHPGPIGPPGPR	16	1xOxidation [P]	13	13	A0A9L0KDG1	1540.79
High	DGINGIPGPIGPPGPR	16	1xDeamidated [N4]; 3xOxidation [P12; P]	12	60	C0HJN9; B9VR88	1562.78
High	TGPIGPPGPAGAPGDK	16	2xOxidation [P]	12	13	B9VR88	1420.71
High	TGPIGPPGPAGAPGDK	16	1xOxidation [P]	12	7	B9VR88	1404.71
High	DGINGIPGPIGPPGPR	16	1xDeamidated [N4]; 1xOxidation [P7]	12	2	C0HJN9; B9VR88	1530.79
High	DGINGIPGPIGPPGPR	16	1xDeamidated [N4]; 2xOxidation [P]	12	26	C0HJN9; B9VR88	1546.79
High	DGTLGHPGPIGPPGPR	16	2xOxidation [P]	13	2	A0A9L0KDG1	1556.78
High	TITLEVEPSDTIENVK	16		14	1	A0A9L0TM80	1787.93
High	TGPIGPPGPAGANGEK	16	1xDeamidated [N13]; 1xOxidation [P7]	5	1	A0A5F5PIB7	1436.7
High	SEASAADGGAFSSPRR	16	1xOxidation [P14]	2	1	F7BTU9	1581.73
High	GEAGAAGPAGPAGPR	15		12	6	A0A8C4MSS5	1235.61
High	GEGGAPGLPGIAGPR	15	2xOxidation [P6; P9]	13	6	A0A9L0KDG1	1337.68
High	GEGGAPGLPGIAGPR	15	1xOxidation [P9]	13	3	A0A9L0KDG1	1321.69
High	GPSGPQGPSGPPGPK	15	1xOxidation [P]	11	8	C0HJN9; B9VR88	1332.65
High	GPVGNPGPAGPAGPR	15	1xOxidation [P6]	16	2	A0A8C4MSS5	1316.67
High	AMGIMNSFVNDIFER	15		32	1	A0A9L0R2L2	1743.82
High	SGPVGPPGNPGANGL	15	1xDeamidated [N13]; 2xOxidation [P7; P10]	14	1	A0A8C4MSS5	1323.62
High	ISITMQNIGAMSSYL	15	1xOxidation [M11]	6	1	A0A9L0IFH6	1644.8
High	PGGGPGSPECPEGDL	15		2	1	F7DPP5	1368.57
High	GITGSPGSPGPDGK	14	2xOxidation [P6; P9]	12	14	C0HJN9; B9VR88	1258.59
High	NMVAFRNVVNGQPF	14		3	2	A0A8C4MGQ2	1592.8
High	GITGSPGSPGPDGK	14	1xOxidation [P6]	12	2	C0HJN9; B9VR88	1242.6
High	GGPGGPGPPGPAGK	14	3xOxidation [P3; P6; P8]	12	5	A0A9L0KDG1	1150.55
High	GPPGPKGEPGIPGK	14	1xOxidation [P9]	1	1	A0A8C4LWS0	1303.7
High	GVPGPPGAVGPAGK	14	1xOxidation [P6]	13	2	C0HJN9; B9VR88	1176.64
High	PQGAPPPSPPGPPL	14	1xDeamidated [Q2]; 1xOxidation [P]	2	3	F6VBK2	1325.67
High	TAFPGQTPPQPPQG	14	2xDeamidated [Q10; Q13]	1	1	A0A8C4LRR4	1424.67
High	GVPGPPGAVGPAGK	14	2xOxidation [P3; P5]	13	1	C0HJN9; B9VR88	1192.63
High	SGNEDEFRDMVTR	13		2	2	F6QDH8	1555.68
High	AGAPALGDPAGPL	13	1xOxidation [P4]	2	1	A0A8C4MTG3	1122.58
High	APSPPRETSGHSL	13	3xOxidation [P2; P4; P5]	4	3	A0A9L0STH3	1383.65
High	LGPGSGQQLGEPL	13		2	3	F7DDW7	1252.65
High	TAPIPGASPEETR	13		14	1		1325.67
High	APCLPPGDHNALY	13	1xOxidation [P2]	10	1		1383.64
High	GRPGLPGAAGSR	12	2xOxidation [P3; P6]	13	5	A0A9L0KDG1	1127.59
High	ALVFVDNHDNQR	12		5	5	A0A8C4MGQ2; F6QDH8	1427.7
High	GHPGPIGPPGPR	12	1xOxidation [P]	13	8	A0A9L0KDG1	1154.61
High	GAAGIPGPKGDR	12	1xOxidation [P6]	13	4	C0HJN9; B9VR88	1111.59
High	GGAGPPGPEGGK	12	1xOxidation [P6]	11	7	A0A9L0KDG1	996.475
High	GVQGPPGPAGPR	12	1xOxidation [P]	13	10	C0HJN9; B9VR88	1105.57
High	GVQGPPGPAGPR	12	1xDeamidated [Q3]; 1xOxidation [P]	13	6	C0HJN9; B9VR88	1106.56
High	GEAGSPGIPGGK	12	2xOxidation [P6; P9]	12	8	A0A9L0KDG1	1058.51
High	GHPGPIGPPGPR	12	2xOxidation [P5; P8]	13	2	A0A9L0KDG1	1170.6
High	GEPGNIGFPGPK	12	1xDeamidated [N5]; 2xOxidation [P3; P9]	16	8	A0A8C4MSS5	1202.57
High	GIVGEPGPAGSK	12	1xOxidation [P6]	13	2	A0A8C4MSS5	1084.56
High	VVDALGNAIDGK	12		4	2	F6XUJ2	1171.63
High	DNIQGITKPAIR	12		7	1	A0A9L0IRM1	1325.75
High	GEPGNIGFPGPK	12	2xOxidation [P3; P9]	16	8	A0A8C4MSS5	1201.58
High	DAGTIAGLNVLR	12		10	2	A0A9R8N1Q4	1199.67
High	GEPGNIGFPGPK	12	3xOxidation [P3; P9; P11]	16	2	A0A8C4MSS5	1217.58
High	GFPGADGVAGPK	12	1xOxidation [P3]	13	1	C0HJN9; B9VR88	1088.54
High	AGPSGPQGPSGL	12	1xOxidation [P9]	4	3	A0A9L0JRK4	1040.5
High	TGPPGPAGQDGR	12	1xOxidation [P4]	12	1	C0HJN9; B9VR88	1125.53
High	PQPGGSQQPPQL	12	1xDeamidated [Q2]; 1xOxidation [P]	10	2	A0A9L0RMU7	1250.6
High	APPETVEPAGPL	12	2xOxidation [P2; P3]	3	3	A0A8C4PM41	1209.6
High	TPTSLIIGSLAL	12		1	1	Q1WFJ0	1185.71
High	NTGPPAAERMNL	12	1xDeamidated [N11]; 2xOxidation [P5; M10]	1	3	A0A9L0KEG4	1303.59
High	AVGGPAGLHHLY	12	1xOxidation [P5]	4	2	F6W8P1	1207.62
High	HPGPERPHGGPL	12	1xOxidation [P]	1	3	A0A9L0R2W1	1266.63
High	PGGPPGGGGSYL	12	1xOxidation [P4]	3	1	A0A8C4NAL9	1031.48
High	MAVGFMLAHPY	11		5	2	A0A8C4MGQ2; F6QDH8	1236.59
High	AVFPSIVGRPR	11		25	2	F6T3Y8	1198.71
High	GPAGPPGGPGL	11	2xOxidation [P6; P9]	6	5	A0A8C4MZZ2	908.447
High	PSTPGPSSKTF	11	1xOxidation [P4]	4	14	A0A9L0SUC4	1121.55
High	GPPGPVGPPGL	11	2xOxidation [P5; P]	17	2	B9VR88; A0A5F5PIB7	976.51
High	PGALTQAPGPL	11	2xOxidation [P8; P10]	1	6	F6W658	1053.56
High	TGPAGNGPQNL	11	1xOxidation [P8]	7	1	A0A8C4PTK5	1041.5
High	LSQIPGPTAAY	11		8	1	A0A9L0K2D7	1117.59
High	GPAAGSRSVFL	11		15	1	A0A9L0JR79	1061.57
High	GLPGPPGPPGL	11	3xOxidation [P3; P5; P6]	16	2	A0A9L0IR06	1006.52
High	ITGLPTTSSGK	11		5	1		1061.58
High	GPPGPQGLPGL	11	2xOxidation [P5; P9]	12	1	A0A9L0KDG1	1021.53
High	GPLGSGGFVPF	11	1xOxidation [P2]	6	1	A0A8C4PUI9	1050.53
High	PSSPANGQPPL	11	1xDeamidated [N6]; 1xOxidation [P]	3	2	A0A8C4LN04	1081.52
High	SADTLWGIQK	10		10	3	A0A9L0S7B8	1118.58
High	PGEPGIMGPR	10	3xOxidation [P1; P4; M7]	17	10	A0A8C4MSS5	1058.49
High	PGEAGIPGAK	10	2xOxidation [P1; P7]	12	4	C0HJN9; B9VR88	928.473
High	PGPIGPAGAR	10		16	2	A0A8C4MSS5	892.5
High	AGFAGDDAPR	10		25	2	F6T3Y8	976.448
High	PGEPGIMGPR	10	2xOxidation [P1; P4]	17	4	A0A8C4MSS5	1042.5
High	GPPAPNGPSV	10	1xOxidation [P3]	3	3	A0A8C4MFW5	908.447
High	DLETPIIVVK	10		2	1	A0A8C4LX65	1126.67
High	PGPPGPSGPR	10	1xOxidation [P4]	13	1	A0A9L0KDG1	934.474
High	PGTPGPPGEK	10	1xOxidation [P4]	7	2	A0A9L0SNX8	952.473
High	GPPAPNGPSV	10	1xDeamidated [N6]; 1xOxidation [P3]	3	2	A0A8C4MFW5	909.431
High	GPVAGVTGGL	10	1xOxidation [P2]	5	3	A0A8C4N0U5	843.457
High	LGGGVQGLNW	10	2xDeamidated [Q6; N9]	4	3	A0A9L0ISX3	1002.49
High	APPPPAPLPR	10	3xOxidation [P3; P4; P5]	1	3	A0A3Q2GVU5	1060.58
High	GPGPPAGPGL	10	2xOxidation [P5; P8]	2	3	A0A3Q2HA61	851.426
High	GPTSPSCATK	10	1xOxidation [P5]	1	5	A0A9L0K7J5	964.44
High	EGPLSDGFSF	10	1xOxidation [P3]	2	3	A0A9L0KDG3	1071.46
High	PGLQGPIGPL	10	3xOxidation [P1; P6; P9]	3	1	A0A5F5PGL5	996.536
High	GPSSATPGCL	10		3	2		889.408
High	GSPATAPHPL	10	1xOxidation [P9]	1	1	A0A9L0RK01	963.489
High	PGAPAAGDGK	10		2	1	A0A9L0JVA1	840.421
High	PGSHPSHPAW	10	1xOxidation [P8]	1	1	A0A8C4MKH1	1088.49
High	PGSGGTAGQR	10		12	2	F6YQB7	887.433
High	GPSIGQMPER	10	1xDeamidated [Q6]; 1xOxidation [P8]	1	1		1088.5
High	ADGFGENPFY	10	1xDeamidated [N7]	6	1	A0A9L0TC16	1117.45
High	PGPGRSGQSF	10	1xDeamidated [Q8]; 2xOxidation [P1; P3]	7	1	A0A9L0K484	1022.45
High	TPCYKTAPGP	10	1xOxidation [P8]	3	1	F6VJ26	1050.49
High	DKGGVNTSVR	10		4	1	F6V0G4	1032.54
High	GAAGIPGGK	9	1xOxidation [P6]	15	6	A0A8C4MSS5	743.405
High	GDAGPAGPK	9		13	17	C0HJN9; B9VR88	769.384
High	AGLQFPVGR	9		54	1	A0A9L0IRM1	944.531
High	PGAGPPGAR	9		1	2	A0A9L0SZF7	779.416
High	RNVVNGQPF	9		3	1	A0A8C4MGQ2	1030.54
High	NKPGPSDQY	9	1xDeamidated [N1]; 1xOxidation [P3]	2	1	A0A8C4PPS5	1022.44
High	GVVGIPGQR	9	1xOxidation [P6]	13	2	C0HJN9; B9VR88	898.51
High	PPDAPGAGP	9	1xOxidation [P]	2	2	A0A8C4MVC2	794.368
High	GSEYFGNGR	9		5	2	A0A8C4MGQ2; F6QDH8	986.433
High	GPPGEEPHL	9	2xOxidation [P3; P7]	2	7	A0A5F5PL72	964.437
High	PGPSDGGAL	9		4	1	A0A3Q2LJZ4	770.368
High	PGTAGLPGL	9	2xOxidation [P1; P7]	1	11	A0A8C4MNC4	814.431
High	GPGAGPPVL	9		1	3	A0A9L0JNB4	764.43
High	GAPGPAGPK	9	1xOxidation [P3]	12	4	C0HJN9; B9VR88	767.405
High	TGTGPGPPG	9	1xOxidation [P8]	2	4	A0A3Q2LGE1	756.352
High	PGVAGAPGL	9	2xOxidation [P1; P7]	14	2	A0A8C4MSS5	770.404
High	ASPGPSGPL	9	2xOxidation [P3; P5]	1	3	A0A3Q2GYS0	814.394
High	EGNGGGAIQ	9		1	1	A0A3Q2HQX4	802.369
High	NGLPNAEVW	9	2xDeamidated [N1; N5]; 1xOxidation [P4]	1	5	F6ZMN6	1017.45
High	LQNAGQAHL	9	2xDeamidated [Q2; Q6]	9	3	A0A9L0RCZ5	953.469
High	PGSVGQQGR	9	2xDeamidated [Q6; Q7]	14	2	A0A9L0SVZ6	887.422
High	DLSENQKSF	9		2	1	A0A9L0R9I0	1067.5
High	PGPGPQGPL	9	1xDeamidated [Q6]; 2xOxidation [P3; P5]	2	1	A0A8C4KT14	852.41
High	PGPAGPPGL	9	2xOxidation [P3; P6]	7	1	A0A8C4LWS0	794.404
High	PGEAGAPGL	9	2xOxidation [P1; P7]	2	8	A0A8C4PFE4	800.378
High	GPTSQAPGR	9	1xDeamidated [Q5]; 1xOxidation [P7]	1	1		887.422
High	PPDAPGAGP	9	2xOxidation [P2; P5]	2	4	A0A8C4MVC2	810.363
High	SPGPEEPPR	9	2xOxidation [P7; P8]	8	1	A0A9L0T0M9	997.459
High	RNNTGMIAW	9	1xOxidation [M6]	1	1	Q8B0I0	1078.51
High	VAPDEHPIL	9	1xOxidation [P3]	2	1		1006.52
High	HMWPGDIK	8		5	9	A0A8C4MGQ2; F6QDH8	983.477
High	NNDIMLLK	8		2	2	A0A8C4MHP8	960.518
High	GPPGSPGL	8	1xOxidation [P3]	3	3	A0A5F5PGL5	697.352
High	TEAPLNPK	8		27	1	F6T3Y8	869.473
High	AGTAIRPL	8		4	2	A0A9L0SMR1	798.483
High	PGAGQPPR	8		2	1	F6ZZL2	779.416
High	GPPGPSGL	8	1xOxidation [P3]	6	9	A0A9L0JL10	697.352
High	DFGYDGDF	8		16	6	A0A8C4MSS5	935.342
High	NVVNGQPF	8		3	3	A0A8C4MGQ2	874.442
High	QAEGAAGP	8		1	5	A0A8C4M5D9	700.326
High	GPGSPAQP	8	1xOxidation [P5]	3	4	A0A5F5PGW8	726.342
High	GEPGPTGL	8	1xOxidation [P3]	12	4	B9VR88	743.357
High	AGAPGPGL	8		10	2	F6WF34	639.346
High	QPPGQSHL	8	1xDeamidated [Q5]; 2xOxidation [P2; P3]	4	9	I6LAA0	896.411
High	GDLTHTPG	8	1xOxidation [P7]	2	2	A0A8C4LWI1	813.374
High	GPSFTPGF	8		1	5	A0A8C4LEQ3	809.383
High	APGAGGPL	8		7	1		639.346
High	PAAGPQPL	8	3xOxidation [P1; P5; P7]	3	3	A0A9L0RBY3	798.399
High	GDIPSAGP	8	1xOxidation [P4]	1	1	A0A9L0RKR2	729.341
High	GEVGLPGL	8	1xOxidation [P6]	16	2	A0A8C4MSS5	757.409
High	GPGANPSP	8		7	4	A0A8C4PM41	696.331
High	GPQPGFTF	8	1xDeamidated [Q3]; 1xOxidation [P4]	6	1	A0A9L0SEI8	867.388
High	GPPGAPGY	8	1xOxidation [P3]	7	1	A0A9L0SNX8	731.336
High	ATAGDTHL	8		14	3	A0A9L0QWJ4	785.379
High	GITTGFGK	8		3	1	A0A3Q2GU92	780.425
High	VPGPPGSL	8		6	3	A0A8C4PMY8	723.404
High	GPVPQPGL	8	1xOxidation [P]	8	2	A0A8C4LGA8	780.425
High	GPVPQPGL	8		8	1	A0A8C4LGA8	764.43
High	EPAGGQQP	8		2	2	A0A3Q2H6Y3	783.363
High	LASGDAQW	8	1xDeamidated [Q7]	1	3	P86725	848.378
High	GLPGATGL	8	1xOxidation [P3]	5	1	A0A5F5PXM9	701.383
High	QGTGQVIY	8	1xDeamidated [Q5]	3	1	A0A8C4PGP3	866.425
High	GPAGPPGL	8		4	1	A0A9L0S9I1	665.362
High	SVGVFEAF	8		8	1	F7CJJ6	855.425
High	EPGPDTHL	8	1xOxidation [P2]	6	3	A0A3Q2L3Z3	881.4
High	PGPQQQAF	8	1xDeamidated [Q5]; 1xOxidation [P3]	10	2	A0A3Q2HJW9	889.405
High	PGPAGAPR	8	2xOxidation [P3; P7]	1	2	A0A9L0JY28	754.384
High	LGPAGASL	8	1xOxidation [P3]	5	1		701.383
High	VGQRLVNY	8	2xDeamidated [Q3; N7]	12	1	A0A9L0IXK5	950.494
High	GQPHPEAL	8	1xOxidation [P5]	4	2	A0A8C4PMI1	864.421
High	RQGELEAF	8		3	1	A0A8C4LFL2	949.474
High	TAAGFSGK	8		2	2	A0A8C4M8R5	738.378
High	GEVGEQGL	8		11	2	A0A9L0TPS7	788.378
High	GPGKPGPL	8	3xOxidation [P2; P5; P7]	5	1		770.404
High	PGVPGAPL	8	1xOxidation [P7]	14	1		723.404
High	GREEPGNL	8	1xOxidation [P5]	2	1		887.422
High	TAAGYGVF	8		10	1		785.383
High	IGIEIIK	7		8	1	A0A9L0S8L8	785.513
High	AGDDAPR	7		25	3	F6T3Y8	701.321
High	DGSPGPK	7	1xOxidation [P4]	19	5	C0HJN9; B9VR88	673.315
High	GPAAGPL	7		1	3		582.325
High	AGAPGPL	7		1	3		582.325
High	PAGAGPL	7		1	3		582.325
High	VPQGSPG	7	1xOxidation [P6]	1	3	A0A5F5PJY0	657.32
High	PSGGPSA	7		1	9	A0A3Q2LBI0	572.267
High	GPAGGPP	7	1xOxidation [P]	13	13	A0A3Q2LR28	568.273
High	GPVAGGL	7	1xOxidation [P2]	2	6	A0A9L0IJC9	586.319
High	ALPGLTL	7	1xOxidation [P3]	2	3	A0A8C4PNC2	700.424
High	EFPAVPF	7	1xOxidation [P6]	1	7	R4R7R6	822.403
High	SPPGSGP	7		2	3	A0A3Q2HK50	598.283
High	LGPNGGL	7	1xDeamidated [N4]; 1xOxidation [P3]	4	1	A0A5F5PF78	644.325
High	PAFQVPY	7	1xDeamidated [Q4]	6	6	A0A9L0JMM6	822.403
High	GLPGAGL	7	1xOxidation [P3]	3	1	F6ZQ93	600.335
High	LGAPGGL	7	1xOxidation [P4]	2	1	A0A8C4MC87	600.335
High	GNSAPQG	7	2xDeamidated [N2; Q6]; 1xOxidation [P5]	1	3	A0A8C4MI74	648.247
High	LLIPGQL	7	1xDeamidated [Q6]	3	2	A0A8C4MR47	754.471
High	GAIPGGL	7	1xOxidation [P4]	1	1		600.335
High	AGLGPGL	7	1xOxidation [P5]	3	1		600.335
High	PGLGAGL	7	1xOxidation [P1]	1	1		600.335
High	GLPGNGL	7	1xDeamidated [N5]; 1xOxidation [P3]	2	3	A0A9L0J4R0	644.325
High	SLAADEW	7		2	1	A0A8C4LQV1	791.357
High	SPGSIYF	7	1xOxidation [P2]	4	3	A0A8C4LR23	786.367
High	GLAPGGL	7	1xOxidation [P4]	11	1		600.335
High	PQPPFSY	7	1xDeamidated [Q2]; 2xOxidation [P3; P4]	9	1	A0A8C4MH06	868.372
High	SSPGEFF	7	1xOxidation [P3]	8	3	A0A8C4MWC7	786.33
High	PGSVQQF	7	1xOxidation [P1]	2	2	A0A8C4LAJ5	778.373
High	GPPGEGW	7	1xOxidation [P3]	2	2	F6Y115	715.305
High	PGGAGPL	7	1xOxidation [P6]	1	1	F7AD30	584.304
High	PGPGPQL	7		1	2	A0A9L0S9X2	665.362
High	PGADGGL	7	1xOxidation [P1]	9	1	A0A9L0J4F7	602.278
High	PQPAGPR	7	2xOxidation [P3; P6]	2	2		754.384
High	TTGAAFY	7		3	1	A0A8C4MIA3	730.341
High	PGAGPGK	7	2xOxidation [P1; P5]	3	1	A0A9L0S7G2	615.31
High	EGSPNPG	7	2xOxidation [P4; P6]	1	1	F6QNZ6	689.274
High	TLGIFER	7		23	2	F6RZB3	835.467
High	PPQSDHL	7	1xOxidation [P2]	1	1	A0A9L0SUP1	809.379
High	GPAPQYY	7	1xOxidation [P2]	1	1	A0A9L0TLY0	811.362
High	VNVPPSY	7		6	1	A0A8C4MEX1	775.398
High	PEPYQAF	7	1xDeamidated [Q5]; 1xOxidation [P1]	11	1	A0A8C4MM90	868.372
High	GPPSPHL	7	1xOxidation [P5]	1	1	A0A5F5PZL5	720.368
High	STSGEYF	7		3	1	A0A8C4LKX4	790.325
High	KDGPFQK	7	1xOxidation [P4]	5	1	A0A3Q2KX83	835.431
High	RLDAAK	6		5	3	A0A8C4MGQ2; F6QDH8	673.399
High	LGTVLR	6		5	5	A0A8C4MGQ2; F6QDH8	658.425
High	MQIFVK	6		14	2	A0A9L0TM80	765.433
High	RNIAAK	6	1xDeamidated [N2]	9	1		673.399
High	NMVAFR	6		5	1	A0A8C4MGQ2; F6QDH8	737.376
High	PSGPGP	6	1xOxidation [P]	1	26	A0A8C4MTF5	527.246
High	QPAGPL	6		6	3	A0A8C4PMI1	582.325
High	GPPGPL	6		25	3	A0A3Q2H3F6	537.303
High	LGIIPK	6		12	1	A0A9L0K0C8	640.439
High	PGAGPL	6		2	6	F6TFS7	511.287
High	GPGPPL	6		1	2		537.303
High	VAILPK	6		1	1		640.439
High	GLILPK	6		6	1		640.439
High	AVLIPK	6		11	1		640.439
High	GPAPGL	6		1	1		511.287
High	GESGNK	6	1xDeamidated [N5]	13	1	A0A8C4MSS5	592.257
High	MLAHPY	6		5	3	A0A8C4MGQ2; F6QDH8	731.355
High	ISAVLR	6		25	3		658.425
High	PSGPGP	6		1	3	A0A8C4MTF5	511.251
High	QQAGPQ	6	1xOxidation [P5]	4	3	A0A9L0SB36	644.3
High	VTAVLR	6		11	1		658.425
High	TVAVLR	6		4	1		658.425
High	GPQQGP	6	1xDeamidated [Q4]	1	2	A0A9L0TU58	584.267
High	PGAAPG	6	2xOxidation [P1; P5]	5	9	A0A8C4L238	501.23
High	GAPGGL	6	1xOxidation [P3]	11	1	A0A9L0JRK4; A0A8C4MC87	487.251
High	AGPGGL	6	1xOxidation [P3]	7	1		487.251
High	GPSGPL	6		1	2	A0A3Q2KZE4	527.282
High	GPQQGP	6	1xDeamidated [Q]; 1xOxidation [P6]	1	5	A0A9L0TU58	600.262
High	SVGNPG	6		1	3	A0A8C4PTQ8	530.257
High	LIFAGK	6		20	1	A0A9L0TM80	648.408
High	PATANL	6		11	1		586.319
High	KDNPGP	6	1xOxidation [P4]	4	1	A0A3Q2GWB3	643.305
High	EGGEAW	6		2	1	A0A9L0RFC9	648.262
High	LGPGAL	6	1xOxidation [P3]	3	1		543.314
High	GPAGAG	6	1xOxidation [P2]	2	3	A0A9L0INX8	445.204
High	DADDGR	6		3	1	A0A8C4L139	648.258
High	GLPGAL	6	1xOxidation [P3]	16	1	A0A8C4PM41	543.314
High	AVPGAL	6	1xOxidation [P3]	8	1		543.314
High	GDAGPK	6	1xOxidation [P5]	13	1	C0HJN9; B9VR88	560.267
High	GPGAPL	6		18	1	A0A9L0TG02	511.287
High	YQPISY	6		5	1	A0A8C4MGQ2; F6QDH8	770.372
High	QLPGGL	6	1xOxidation [P3]	1	1		600.335
High	QLGPGL	6	1xOxidation [P4]	5	1		600.335
High	GNLVPL	6		19	1	F6SQP2	612.372
High	NGIVPL	6		2	1		612.372
High	TAVVLR	6		5	1	A0A8C4MLM2	658.425
High	WPPGGP	6	2xOxidation [P2; P3]	2	1	A0A9L0IRS1	642.288
High	GPQQGP	6	1xDeamidated [Q3]; 2xOxidation [P2; P6]	1	1	A0A9L0TU58	616.257
High	TSPYVW	6		13	1	A0A9L0THM3	752.361
High	PGPGPL	6		8	2	A0A9L0R5Z2	537.303
High	APGLGL	6	1xOxidation [P2]	4	3	F7E3A6	543.314
High	GPSSGP	6		2	1		501.23
High	GPQFTF	6	1xDeamidated [Q3]	6	1		697.319
High	GPEFTF	6		7	1	A0A8C4LWE2	697.319
High	STPQYR	6	1xDeamidated [Q4]	9	1	A0A8C4KXA7	752.357
High	SAGPEG	6	1xOxidation [P4]	2	2	A0A9L0JXM4	533.22
High	PQPGPP	6	2xOxidation [P3; P5]	2	3	A0A9L0SWX5	624.299
High	TGTPFY	6	1xOxidation [P4]	1	1	A0A3Q2GU35	701.314
High	IGGSIL	6		75	4	F6T3Y8	559.345
High	LPGGPP	6	1xOxidation [P5]	2	1	A0A8C4L217	553.298
High	LPGGPP	6	2xOxidation [P2; P5]	2	2	A0A8C4L217	569.293
High	PGAAPG	6	1xOxidation [P]	5	2	A0A8C4L238	485.235
High	GQQGNR	6	2xDeamidated [Q2; N5]	7	1		661.29
High	GQQGDR	6	1xDeamidated [Q2]	3	1	A0A8C4MQG6	661.29
High	FSGDPK	6	1xOxidation [P5]	4	1	A0A8C4PH19	666.309
High	QGQGDR	6	1xDeamidated [Q1]	1	1		661.29
High	SPGLQP	6	2xOxidation [P2; P6]	1	1	A0A9L0T3M5	630.309
High	APGDGR	6	1xOxidation [P2]	1	1	A0A9L0IXV5	588.274
High	PGAGPL	6	1xOxidation [P1]	2	1	F6TFS7	527.282
High	VAGSLL	6		14	1		559.345
High	AVACAF	6		8	1	A0A8C4KXA7	581.275
High	STSGPW	6	1xOxidation [P5]	1	1	A0A9L0J6A6	650.278

## Sheet: TableS3-Peptides-2h
TableS3. Identification of peptides in small intestinal contents 2 h after DHG administration
Confidence	Sequence	length	Modifications	# Proteins	# PSMs	Master Protein Accessions	Theo. MH+ [Da]
High	GAPGAVGAPGPAGANGDRGEAGAAGPAGPAGPR	33	1xDeamidated [N15]; 2xOxidation [P3; P9]	11	3	A0A8C4MSS5	2741.3
High	GPTGPIGPPGPAGQPGDKGEGGAPGLPGIAGPR	33	3xOxidation [P11; P15; P24]	13	1	A0A9L0KDG1	2934.47
High	GETGPAGPPGAPGAPGAPGPVGPAGKSGDR	30	1xOxidation [P]	12	4	C0HJN9; A0A9L0RB71; B9VR88	2552.25
High	GETGPAGPPGAPGAPGAPGPVGPAGKSGDR	30	3xOxidation [P12; P15; P]	12	5	C0HJN9; A0A9L0RB71; B9VR88	2584.24
High	SGIQGPPGPPGSPGEQGPSGASGPAGPR	28	3xOxidation [P9; P]	13	30	C0HJN9; A0A9L0RB71; B9VR88	2501.17
High	TGDAGPVGPPGPPGPPGPPGPPSAGFDF	28	3xOxidation [P]	4	7	B9VR88	2544.17
High	SGIQGPPGPPGSPGEQGPSGASGPAGPR	28	2xOxidation [P]	13	16	C0HJN9; A0A9L0RB71; B9VR88	2485.17
High	PAPAGAQPDEDAAPPGGGGGGPQSPEPR	28	2xDeamidated [Q7; Q23]; 2xOxidation [P]	1	2	A0A8C4MTC4	2571.12
High	PAPAGAQPDEDAAPPGGGGGGPQSPEPR	28	2xDeamidated [Q7; Q23]; 1xOxidation [P14]	1	2	A0A8C4MTC4	2555.13
High	SGIQGPPGPPGSPGEQGPSGASGPAGPR	28	1xDeamidated [Q16]; 3xOxidation [P9; P10; P13]	13	2	C0HJN9; A0A9L0RB71; B9VR88	2502.15
High	TGDAGPVGPPGPPGPPGPPGPPSGGFDF	28	3xOxidation [P]	7	2	A0A9L0RB71	2530.15
High	GPPGSAGAPGKDGINGIPGPIGPPGPR	27	1xDeamidated [N15]; 3xOxidation [P20; P]	1	9	C0HJN9	2439.23
High	GDAGPPGPAGPAGPPGPIGSVGAPGPK	27	2xOxidation [P]	12	5	C0HJN9; A0A9L0RB71; B9VR88	2264.13
High	GDAGPPGPAGPAGPPGPIGSVGAPGPK	27	3xOxidation [P]	12	4	C0HJN9; A0A9L0RB71; B9VR88	2280.13
High	QGPPGPPGSPGEQGPSGASGPAGPR	25	3xOxidation [P6; P]	12	8	A0A9L0RB71; B9VR88	2244.03
High	QGPPGPPGSPGEQGPSGASGPAGPR	25	2xOxidation [P]	12	4	A0A9L0RB71; B9VR88	2228.03
High	GETGPAGRPGEAGPPGPPGPAGEK	24	3xOxidation [P14; P15; P]	12	7	C0HJN9; A0A9L0RB71; B9VR88	2188.03
High	DGPAGPPGSSGSPGSPGVSGPK	22	3xOxidation [P7; P13; P16]	11	9	A0A9L0KDG1	1896.86
High	QGLPGTSGPPGENGKPGEPGPK	22	1xDeamidated [N13]; 3xOxidation [P10; P]	12	8	A0A9L0KDG1	2106.99
High	APAQAPVSQPDAAGHQKKVMSW	22	1xDeamidated [Q9]; 3xOxidation [P6; P10; M20]	2	2	A0A9L0KG44	2353.12
High	GPPGAVGAPGVNGAPGEAGR	20	1xDeamidated [N12]; 3xOxidation [P3; P9; P15]	14	5	A0A8C4MSS5	1736.82
High	QQDPVSGLSGHSGYPSMSPL	20		13	3	A0A8C4M937	2043.94
High	GEIGPPGPRGEDGPEGPKGR	20	3xOxidation [P8; P14; P17]	11	1	A0A5F5PRZ7	2006.95
High	NGETGPQGPPGPTGPSGDK	19	1xDeamidated [N1]	12	3	A0A9L0KDG1	1750.79
High	EGSPGAEGSPGRDGSPGPK	19	3xOxidation [P4; P10; P16]	12	1	A0A9L0RB71; B9VR88	1786.78
High	GITGPIGPPGPAGAPGDK	18	2xOxidation [P]	13	32	C0HJN9; A0A9L0RB71; B9VR88	1590.81
High	GPPGESGAAGPAGPIGSR	18	1xOxidation [P]	14	4	A0A8C4MSS5	1550.76
High	GEPGSAGADGAPGKDGPR	18	1xOxidation [P3]	13	1	A0A9L0KDG1	1611.74
High	GEPGSPGENGAPGQMGPR	18	1xDeamidated [N9]; 3xOxidation [P3; P6; M/P]	12	11	C0HJN9; A0A9L0RB71; B9VR88	1743.72
High	GITGPIGPPGPAGAPGDK	18	1xOxidation [P]	13	12	C0HJN9; A0A9L0RB71; B9VR88	1574.82
High	GAAGIPGVAGAPGIPGPR	18	3xOxidation [P6; P12; P15]	15	6	A0A8C4MSS5	1562.83
High	GAPGAVGAPGPAGANGDR	18	1xDeamidated [N15]; 2xOxidation [P3; P9]	11	5	A0A8C4MSS5	1524.7
High	GEPGPVGSVGPVGAVGPR	18	1xOxidation [P3]	17	1	A0A8C4MSS5	1604.84
High	VVDALGNAIDGKGPIGSK	18		4	1	F6XUJ2	1710.94
High	GPTGPIGPPGPAGQPGDK	18	2xOxidation [P11; P15]	13	1	A0A9L0KDG1	1631.8
High	GLTGPIGPPGPAGANGEK	18	1xDeamidated [N15]; 1xOxidation [P9]	5	2	A0A5F5PIB7	1606.81
High	GFPGERGVQGPPGPAGPR	18	2xOxidation [P3; P11]	13	1	C0HJN9; A0A9L0RB71; B9VR88	1764.88
High	AEDGSVIDYELIDQDAR	17		11	1	A0A9L0RJG1	1908.88
High	TITLEVEPSDTIENVK	16		14	1	A0A9L0TM80	1787.93
High	DGINGIPGPIGPPGPR	16	1xDeamidated [N4]; 2xOxidation [P]	12	14	C0HJN9; A0A9L0RB71; B9VR88	1546.79
High	DGTLGHPGPIGPPGPR	16	1xOxidation [P]	13	4	A0A9L0KDG1	1540.79
High	DGINGIPGPIGPPGPR	16	1xDeamidated [N4]; 3xOxidation [P12; P]	12	74	C0HJN9; A0A9L0RB71; B9VR88	1562.78
High	TGPIGPPGPAGAPGDK	16	2xOxidation [P]	12	13	A0A9L0RB71; B9VR88	1420.71
High	TGPIGPPGPAGAPGDK	16	1xOxidation [P]	12	6	A0A9L0RB71; B9VR88	1404.71
High	DGTLGHPGPIGPPGPR	16	2xOxidation [P9; P12]	13	1	A0A9L0KDG1	1556.78
High	PGEAGPPGPPGPAGEK	16	3xOxidation [P1; P6; P7]	12	2	C0HJN9; A0A9L0RB71; B9VR88	1462.68
High	DGINGIPGPIGPPGPR	16	1xDeamidated [N4]; 1xOxidation [P7]	12	2	C0HJN9; A0A9L0RB71; B9VR88	1530.79
High	SYELPDGQVITIGNER	16		32	1	F6T3Y8	1790.89
High	GEAGAAGPAGPAGPR	15		12	3	A0A8C4MSS5	1235.61
High	GEGGAPGLPGIAGPR	15	1xOxidation [P9]	13	3	A0A9L0KDG1	1321.69
High	GEGGAPGLPGIAGPR	15	2xOxidation [P6; P9]	13	3	A0A9L0KDG1	1337.68
High	AMGIMNSFVNDIFER	15		32	1	A0A9L0R2L2	1743.82
High	GAAQNIIPASTGAAK	15		15	1	F6YV40	1369.74
High	VPVSPGAPETATVES	15	1xOxidation [P2]	3	1	A0A8C4M7Q7	1456.72
High	SAPGGPPGGAAPPGL	15	3xOxidation [P3; P6; P7]	1	1	A0A5F5Q0N9	1250.6
High	GGPGGPGPPGPAGK	14	3xOxidation [P3; P6; P8]	12	6	A0A9L0KDG1	1150.55
High	GITGSPGSPGPDGK	14	2xOxidation [P6; P9]	12	4	C0HJN9; A0A9L0RB71; B9VR88	1258.59
High	EATNPPIIQEEKPK	14		7	2	A0A8C4LHC4	1593.85
High	QFVTPADVVSGNPK	14		8	2	A0A8C4M1X0	1458.76
High	GVPGPPGAVGPAGK	14	1xOxidation [P]	13	2	C0HJN9; A0A9L0RB71; B9VR88	1176.64
High	SGNEDEFRDMVTR	13		2	2	F6QDH8	1555.68
High	AGAPALGDPAGPL	13	1xOxidation [P4]	2	1	A0A8C4MTG3	1122.58
High	ALVFVDNHDNQR	12		5	5	A0A8C4MGQ2; F6QDH8	1427.7
High	DNIQGITKPAIR	12		7	3	A0A9L0IRM1	1325.75
High	GRPGLPGAAGSR	12	2xOxidation [P3; P6]	13	3	A0A9L0KDG1	1127.59
High	VVDALGNAIDGK	12		4	2	F6XUJ2	1171.63
High	VNVPVIGGHAGK	12		1	1	A0A8C4PRJ4	1147.66
High	DAGTIAGLNVLR	12		10	2	A0A9R8N1Q4	1199.67
High	GHPGPIGPPGPR	12	1xOxidation [P]	13	3	A0A9L0KDG1	1154.61
High	GEAGSPGIPGGK	12	2xOxidation [P6; P9]	12	2	A0A9L0KDG1	1058.51
High	GVQGPPGPAGPR	12	1xOxidation [P6]	13	1	C0HJN9; A0A9L0RB71; B9VR88	1105.57
High	GIVGEPGPAGSK	12	1xOxidation [P6]	13	4	A0A8C4MSS5	1084.56
High	GEPGNIGFPGPK	12	2xOxidation [P3; P9]	16	3	A0A8C4MSS5	1201.58
High	APPETVEPAGPL	12	2xOxidation [P2; P3]	3	1	A0A8C4PM41	1209.6
High	MAVGFMLAHPY	11		5	3	A0A8C4MGQ2; F6QDH8	1236.59
High	AVFPSIVGRPR	11		25	3	F6T3Y8	1198.71
High	PSTPGPSSKTF	11	1xOxidation [P4]	4	11	A0A9L0SUC4	1121.55
High	EITALAPSTMK	11		35	1	F6T3Y8	1161.62
High	GPAGPPGGPGL	11	2xOxidation [P6; P9]	6	4	A0A8C4MZZ2	908.447
High	PGALTQAPGPL	11	2xOxidation [P8; P10]	1	2	F6W658	1053.56
High	PPGVNGPQVGF	11	1xOxidation [P2]	1	1	F6S7Z8	1084.54
High	GPLGSGGFVPF	11	1xOxidation [P2]	6	1		1050.53
High	SADTLWGIQK	10		10	3	A0A9L0S7B8	1118.58
High	PGEAGIPGAK	10	2xOxidation [P1; P7]	12	2	C0HJN9; A0A9L0RB71; B9VR88	928.473
High	PGPIGPAGAR	10		16	2	A0A8C4MSS5	892.5
High	VTLTPEEEAR	10		10	2	A0A9L0S7B8	1144.58
High	PGEPGIMGPR	10	3xOxidation [P1; P4; M/P]	17	14	A0A8C4MSS5	1058.49
High	PGEPGIMGPR	10	2xOxidation [P1; P4]	17	2	A0A8C4MSS5	1042.5
High	DLETPIIVVK	10		2	3	A0A8C4LX65	1126.67
High	AGFAGDDAPR	10		25	2	F6T3Y8	976.448
High	IDGNLVIRPY	10		6	1	A0A8C4KWV6	1159.65
High	VVVDALSGLK	10		4	1	A0A9L0RPV2	1000.6
High	TLKIQPVIEK	10	1xDeamidated [Q5]; 1xOxidation [P6]	2	1	A0A3Q2LLK9	1185.71
High	PGLPGAAGSR	10	2xOxidation [P1; P4]	13	1	A0A9L0KDG1	914.469
High	GPVAGVTGGL	10	1xOxidation [P2]	5	2	A0A8C4N0U5	843.457
High	NKGPSPAHPL	10	1xDeamidated [N1]; 2xOxidation [P6; P9]	1	2	A0A8C4MYG7	1050.52
High	PGTPGPPGEK	10	1xOxidation [P4]	7	3	A0A9L0SNX8	952.473
High	TLTPSILAEL	10		2	1	A0A9L0SD65	1057.61
High	VNKIVEILEK	10	1xDeamidated [N2]	5	1	A0A9L0S2Z6	1185.71
High	GPPAPNGPSV	10	1xOxidation [P]	3	2	A0A8C4MFW5	908.447
High	EGPLSDGFSF	10	1xOxidation [P3]	2	3	A0A9L0KDG3	1071.46
High	GPTSPSCATK	10	1xOxidation [P5]	1	3	A0A9L0K7J5	964.44
High	GPGPPAGPGL	10	2xOxidation [P5; P8]	2	1	A0A3Q2HA61	851.426
High	GSPATAPHPL	10	1xOxidation [P9]	1	1	A0A9L0RK01	963.489
High	TGTEGQQISH	10		1	1	F6VHH8	1057.49
High	ANTFVAELK	9		4	2	A0A8C4PRJ4	992.541
High	LNDFASAVR	9		5	2	A0A5F5Q0G4	992.516
High	GAAGIPGGK	9	1xOxidation [P6]	15	2	A0A8C4MSS5	743.405
High	HLLNQIAPK	9		8	2	A0A8C4M1X0	1033.62
High	TLSDYNIQK	9		18	1	A0A9L0TM80	1081.55
High	GDAGPAGPK	9		13	5	C0HJN9; A0A9L0RB71; B9VR88	769.384
High	GSEYFGNGR	9		5	1	A0A8C4MGQ2; F6QDH8	986.433
High	GVTTLDIVR	9		4	1	A0A8C4PRJ4	973.568
High	GPPGEEPHL	9	2xOxidation [P3; P7]	2	2	A0A5F5PL72	964.437
High	VTADGTQTL	9	1xDeamidated [Q7]	1	1	A0A9L0I8T8	906.441
High	PGTAGLPGL	9	2xOxidation [P1; P7]	1	7	A0A8C4MNC4	814.431
High	TGTGPGPPG	9	1xOxidation [P8]	2	5	A0A3Q2LGE1	756.352
High	PGEAGAPGL	9	2xOxidation [P1; P7]	2	7	A0A8C4PFE4	800.378
High	PPDAPGAGP	9	2xOxidation [P2; P5]	2	3	A0A8C4MVC2	810.363
High	LQNAGQAHL	9	2xDeamidated [Q2; Q6]	9	1	A0A9L0RCZ5	953.469
High	GPGAGPPVL	9		1	1	A0A9L0JNB4	764.43
High	PGSVGQQGR	9	2xDeamidated [Q6; Q7]	14	1		887.422
High	GPTSQAPGR	9	1xDeamidated [Q5]; 1xOxidation [P7]	1	1		887.422
High	HMWPGDIK	8		5	11	A0A8C4MGQ2; F6QDH8	983.477
High	NNDIMLLK	8		2	3	A0A8C4MHP8	960.518
High	ALEQALEK	8		21	2	A0A9L0JIW8	901.499
High	TEAPLNPK	8		27	2	F6T3Y8	869.473
High	PSIVGRPR	8		26	2	F6T3Y8	881.532
High	VFLENVIR	8		6	3	A0A9L0IRM1	989.578
High	VAFDELVR	8		3	1	A0A8C4LYE6	948.515
High	NNEELNKL	8	1xDeamidated [N]	1	2		974.479
High	NDEELNKL	8		44	1	A0A9L0IRM1	974.479
High	ILDQGGLK	8		2	1	A0A8C4LX65	843.493
High	GPPGPSGL	8	1xOxidation [P3]	6	8	A0A9L0JL10	697.352
High	GLTLIDAL	8		5	2	A0A9L0IJW2	815.487
High	NVVNGQPF	8		3	2	A0A8C4MGQ2	874.442
High	VGDEAQSK	8		28	1	F6T3Y8	833.4
High	GPGSPAQP	8	1xOxidation [P5]	3	2	A0A5F5PGW8	726.342
High	QAEGAAGP	8		1	3	A0A8C4M5D9	700.326
High	GPPGAPGY	8	1xOxidation [P3]	7	2	A0A9L0SNX8	731.336
High	GPSAFPSF	8		1	1	A0A8C4LT03	809.383
High	GPGANPSP	8		7	1	A0A8C4PM41	696.331
High	GPPGSPGL	8	1xOxidation [P3]	3	1		697.352
High	GPPGGSPL	8	1xOxidation [P3]	9	1		697.352
High	DFGYDGDF	8		16	2	A0A8C4MSS5	935.342
High	GPSFTPGF	8		1	1		809.383
High	SGPEPEPW	8	3xOxidation [P3; P5; P7]	3	1	F7C5R0	946.379
High	GPGANPSP	8	1xDeamidated [N5]	7	1	A0A8C4PM41	697.315
High	GPSSIQMK	8	1xOxidation [M7]	3	1	F6X076	863.429
High	ATAGDTHL	8		14	1	A0A9L0QWJ4	785.379
High	GQAGGNSP	8	2xDeamidated [Q2; N6]	5	1	A0A9L0RL60	689.274
High	TAAGFSGK	8		2	2	A0A8C4M8R5	738.378
High	GREEPGNL	8	1xOxidation [P5]	2	1	A0A3Q2LGG8	887.422
High	SQTAFDNY	8	1xDeamidated [N7]	10	3	A0A5F5Q1Y0	946.379
High	QPPGQSHL	8	1xDeamidated [Q5]; 2xOxidation [P2; P3]	4	3	I6LAA0	896.411
High	SVGVFEAF	8		8	1	F7CJJ6	855.425
High	PGPSAHDL	8	1xOxidation [P3]	8	1		809.379
High	GPPGPQGL	8	1xOxidation [P3]	12	1	A0A9L0KDG1	738.378
High	SVGPSVFF	8	1xOxidation [P4]	4	3	A0A9L0IZA5	855.425
High	AQPGPPGL	8		6	1	A0A8C4KWQ6	736.399
High	GPSDAGGL	8		1	1	A0A9L0JCE1	673.315
High	GSVDALFF	8		1	1		855.425
High	TAAGYGVF	8		10	1		785.383
High	LASGDAQW	8	1xDeamidated [Q7]	1	1	P86725	848.378
High	GEPGPTGL	8	1xOxidation [P3]	12	1	A0A9L0RB71; B9VR88	743.357
High	AGDDAPR	7		25	4	F6T3Y8	701.321
High	IGIEIIK	7		8	1	A0A9L0S8L8	785.513
High	IIAPPER	7		35	1	F6T3Y8	795.472
High	PGEPGPK	7	1xOxidation [P4]	12	1	A0A9L0KDG1	697.352
High	IIDAALR	7		5	2	A0A5F5Q0G4	771.472
High	AAEILAR	7		10	1	A0A3Q2LSQ9	743.441
High	GPGPPGL	7		2	2	A0A8C4PGR0	594.325
High	GPAAGPL	7		1	3	A0A3Q2I381	582.325
High	EVGGEAL	7		1	1	Q9N1V6	674.336
High	AGAPGPL	7		1	3	A0A9L0STU1	582.325
High	PAGAGPL	7		1	2		582.325
High	EGGNLAL	7	1xDeamidated [N4]	10	1		674.336
High	QDLGLGL	7		1	1		715.398
High	ILDQGGL	7		5	2	A0A8C4LX65	715.398
High	ALPGLTL	7	1xOxidation [P3]	2	3	A0A8C4PNC2	700.424
High	AGPGPPL	7	1xOxidation [P5]	1	1		624.335
High	PGAPGPL	7	1xOxidation [P4]	5	1	A0A9L0IGD4	624.335
High	EATAPGP	7	1xOxidation [P5]	3	3	A0A8C4PJZ5	658.304
High	GPAGGPP	7	1xOxidation [P]	13	16	A0A3Q2LR28	568.273
High	STSGEYF	7		3	2	A0A8C4LKX4	790.325
High	EFPAVPF	7	1xOxidation [P6]	1	6	R4R7R6	822.403
High	PGAPGPL	7		5	2	A0A9L0IGD4	608.34
High	LLDVTPL	7		20	1	A0A9R8N1Q4	770.466
High	PAFQVPY	7	1xDeamidated [Q4]	6	5	A0A9L0JMM6	822.403
High	LQGPLAL	7	1xDeamidated [Q2]	7	1	A0A8C4M800	712.424
High	GNSAPQG	7	2xDeamidated [N2; Q6]; 1xOxidation [P5]	1	3	A0A8C4MI74	648.247
High	GPAGGPP	7	3xOxidation [P2; P6; P7]	13	1	A0A3Q2LR28	600.262
High	TSACPGW	7	1xOxidation [P5]	12	1	A0A5F5Q347	737.292
High	PGPGPQL	7	2xOxidation [P3; P5]	1	1	A0A9L0S9X2	697.352
High	GPPGQPK	7	1xDeamidated [Q5]; 1xOxidation [P3]	2	1		697.352
High	GPVAGGL	7	1xOxidation [P2]	2	4	A0A9L0IJC9	586.319
High	GLPGNGL	7	1xDeamidated [N5]; 1xOxidation [P3]	2	1	A0A9L0J4R0	644.325
High	PGSVQQF	7	1xOxidation [P1]	2	4	A0A8C4LAJ5	778.373
High	PSGGPSA	7		1	6	A0A3Q2LBI0	572.267
High	GETGDPQ	7		1	1	A0A3Q2L1J3	703.289
High	WVSLGEK	7		2	1	F6YJ43	818.441
High	GDSGGPL	7		119	2	A0A8C4MHP8	602.278
High	GNSGGPL	7	1xDeamidated [N2]	16	2	A0A9L0SD65	602.278
High	STPRDSF	7		11	2	A0A9L0T7U1	809.379
High	PQPEGHL	7	1xOxidation [P3]	1	1	A0A8C4LQL9	793.384
High	AEGSYQF	7	1xDeamidated [Q6]	3	1	A0A8C4MSL6	802.325
High	VPQGSPG	7	1xOxidation [P6]	1	1	A0A5F5PJY0	657.32
High	SRPNPQR	7	1xDeamidated [N4]; 2xOxidation [P3; P5]	1	1		887.433
High	GPSPGPL	7	3xOxidation [P2; P4; P6]	1	2	A0A9L0TA57	672.32
High	PGPGPQL	7		1	2	A0A9L0S9X2	665.362
High	SSPGEFF	7	1xOxidation [P3]	8	1	A0A8C4MWC7	786.33
High	GGQVQAL	7	2xDeamidated [Q3; Q5]	6	1	A0A5F5Q2Z0	674.336
High	PGSVLFL	7	1xOxidation [P1]	4	1	A0A9L0S9S6	748.424
High	VAGPGGL	7	1xOxidation [P4]	3	1		586.319
High	PGPGPGL	7		5	1		594.325
High	GPAGGPP	7	2xOxidation [P2; P6]	13	1	A0A3Q2LR28	584.267
High	LGPNGGL	7	1xDeamidated [N4]; 1xOxidation [P3]	4	1	A0A5F5PF78	644.325
High	RLDAAK	6		5	6	A0A8C4MGQ2; F6QDH8	673.399
High	NMVAFR	6		5	2	A0A8C4MGQ2; F6QDH8	737.376
High	LGTVLR	6		5	4	A0A8C4MGQ2; F6QDH8	658.425
High	LGSILR	6		2	1		658.425
High	IQQLVK	6		2	1	A0A8C4PTT8	728.466
High	MQIFVK	6		14	3	A0A9L0TM80	765.433
High	LIFAGK	6		20	3	A0A9L0TM80	648.408
High	GPPGPL	6		25	4	A0A3Q2H3F6	537.303
High	GPGPPL	6		1	4		537.303
High	GPPGPL	6	1xOxidation [P3]	25	3	A0A3Q2H3F6	553.298
High	LGIIPK	6		12	2	A0A9L0K0C8	640.439
High	QPAGPL	6		6	3		582.325
High	VAILPK	6		1	2		640.439
High	GLILPK	6		6	2		640.439
High	AVLIPK	6		11	2		640.439
High	PSGPGP	6	1xOxidation [P]	1	14	A0A8C4MTF5	527.246
High	ISAVLR	6		25	6	A0A8C4PVJ9	658.425
High	GPQQGP	6	1xDeamidated [Q]; 1xOxidation [P]	1	12	A0A9L0TU58	600.262
High	VTAVLR	6		11	1		658.425
High	MLAHPY	6		5	2	A0A8C4MGQ2; F6QDH8	731.355
High	GPSSGP	6		2	3	A0A9L0SJT2	501.23
High	TVAVLR	6		4	1		658.425
High	SLAVLR	6		3	1		658.425
High	YQPISY	6		5	2	A0A8C4MGQ2; F6QDH8	770.372
High	LGVQGL	6	1xDeamidated [Q4]	12	2		587.34
High	QPPGPL	6	1xOxidation [P3]	9	1	A0A8C4LDC3	624.335
High	LTGMAF	6		30	1	F6YV40	639.317
High	VTGGVL	6		2	1	A0A9L0K7U1	545.329
High	GLVQGL	6	1xDeamidated [Q4]	1	2		587.34
High	GIVEGL	6		21	2	F6YV40	587.34
High	AVVEGL	6		3	2		587.34
High	AVVQGL	6	1xDeamidated [Q4]	2	2		587.34
High	LSGGVL	6		1	1		545.329
High	ADGAGL	6		2	1	A0A9L0KC22	503.246
High	GQGAGL	6	1xDeamidated [Q2]	1	1		503.246
High	NAGAGL	6	1xDeamidated [N1]	4	1		503.246
High	DAGAGL	6		9	1		503.246
High	EGGAGL	6		1	1		503.246
High	GAPGGL	6	1xOxidation [P3]	11	2	A0A9L0JRK4	487.251
High	AGPGGL	6	1xOxidation [P3]	7	2	A0A8C4LDC3	487.251
High	TVGGVL	6		2	1		545.329
High	SLGGVL	6		9	1		545.329
High	GNLVPL	6		19	3	F6SQP2	612.372
High	NGIVPL	6		2	3		612.372
High	AGNAGQ	6	2xDeamidated [N3; Q6]	1	1	K9M9L6	519.205
High	LPGEAL	6		2	1	F6T4D2	599.34
High	DGEAGK	6		1	2	A0A8C4LRG6	576.262
High	IGGSIL	6		75	8	F6T3Y8	559.345
High	SVGNFY	6	1xDeamidated [N4]	3	2	A0A8C4L6F5	687.298
High	EGNAGK	6	1xDeamidated [N3]	4	2	A0A3Q2H636	576.262
High	GPQQGP	6	1xDeamidated [Q3]; 2xOxidation [P2; P6]	1	2	A0A9L0TU58	616.257
High	PGAAPG	6	2xOxidation [P1; P5]	5	3	A0A8C4L238	501.23
High	PGAAPG	6	1xOxidation [P1]	5	1	A0A8C4L238	485.235
High	PGSGAE	6		2	1	A0A5F5PRL9	517.225
High	LDGNPL	6		14	2	A0A9L0TTX9	628.33
High	NFQNGK	6		3	1	A0A8C4MGQ2	707.347
High	GPPGPY	6	1xOxidation [P3]	11	1	A0A5F5PLV6	603.277
High	DASGNK	6	1xDeamidated [N5]	10	2		592.257
High	PGAGGL	6	1xOxidation [P1]	38	1	A0A8C4MNC4	487.251
High	GESGNK	6	1xDeamidated [N5]	13	2	A0A8C4MSS5	592.257
High	VVAGGL	6		1	1	A0A8C4L8U6	515.319
High	LGSGLL	6		33	2		559.345
High	EGSGDK	6		1	2		592.257
High	APGLGL	6	1xOxidation [P2]	4	1	F7E3A6	543.314
High	PQPGPP	6	1xOxidation [P3]	2	1	A0A9L0SWX5	608.304
High	AGDPGR	6	1xOxidation [P4]	9	1	A0A9L0JRK4	588.274
High	PGPGPL	6		8	3	A0A9L0R5Z2	537.303
High	GPAGGL	6	1xOxidation [P2]	2	1		487.251
High	ALGAVF	6		5	1	A0A9L0IP20	577.334
High	IAGAVF	6		2	1		577.334
High	IAAGVF	6		5	1		577.334
High	GNSVQL	6	1xDeamidated [Q5]	6	1	A0A9L0K2V9	618.309
High	NQVQAL	6	2xDeamidated [Q2; Q4]	9	1		674.336
High	NEVEAL	6		10	1		674.336
High	LGDGPL	6	1xOxidation [P5]	19	1	A0A9L0I6D3	587.304
High	AVACAF	6		8	1	A0A8C4KXA7	581.275
High	PAGLGL	6	1xOxidation [P1]	2	1		543.314
High	LPGGPP	6	2xOxidation [P2; P5]	2	1	A0A8C4L217	569.293
High	LNQTPL	6	2xDeamidated [N2; Q3]	8	1		687.356
High	IDETPL	6		1	1	A0A8C4MC71	687.356
High	GPQFTF	6	1xDeamidated [Q3]	6	1		697.319
High	GPEFTF	6		7	1	A0A8C4LWE2	697.319

## Sheet: TableS4-Peptides-4h
TableS4. Identification of peptides in small intestinal contents 4 h after DHG administration
Confidence	Sequence	length	Modifications	# Proteins	# PSMs	Master Protein Accessions	Theo. MH+ [Da]
High	SINPDEAVAYGAAVQAAILSGDK	23		11	2	A0A9R8N1Q4	2260.15
High	QGLPGTSGPPGENGKPGEPGPK	22	1xDeamidated [N13]; 3xOxidation [P9; P10; P16]	12	1	A0A9L0KDG1	2106.99
High	NVMLLPVGSADDGAHSQNEK	20		3	1	A0A9L0J883	2081.99
High	GITGPIGPPGPAGAPGDK	18	2xOxidation [P11; P15]	13	2	B9VR88	1590.81
High	VVDALGNAIDGKGPIGSK	18		4	1	F6XUJ2	1710.94
High	ANTVLSGGTTMYPGIADR	18		13	1	F6T3Y8	1823.9
High	TITLEVEPSDTIENVK	16		14	1	A0A9L0TM80	1787.93
High	TGPIGPPGPAGAPGDK	16	2xOxidation [P]	12	4	B9VR88	1420.71
High	DGINGIPGPIGPPGPR	16	1xDeamidated [N4]; 3xOxidation [P12; P]	12	10	B9VR88	1562.78
High	GAAQNIIPASTGAAK	15		15	1	F6YV40	1369.74
High	EATNPPIIQEEKPK	14		7	3	A0A8C4LHC4	1593.85
High	QFVTPADVVSGNPK	14		8	1	A0A8C4M1X0	1458.76
High	DNIQGITKPAIR	12		7	5	A0A9L0IRM1	1325.75
High	ALVFVDNHDNQR	12		5	4	A0A8C4MGQ2	1427.7
High	VNVPVIGGHAGK	12		1	4	A0A8C4PRJ4	1147.66
High	DAGTIAGLNVLR	12		10	1	A0A9R8N1Q4	1199.67
High	VVDALGNAIDGK	12		4	3	F6XUJ2	1171.63
High	KQVHPDTGISSK	12		33	1	A0A9L0R2L2	1296.69
High	DAGTIAGLNVMR	12		1	1	A0A8C4PTT8	1217.63
High	AVFPSIVGRPR	11		25	2	F6T3Y8	1198.71
High	HTTDLDASKIR	11		4	1	A0A9L0RPV2	1256.66
High	EITALAPSTMK	11		35	1	F6T3Y8	1161.62
High	IFGVTTLDIVR	11		4	1	A0A8C4PRJ4	1233.72
High	NFGIGQDIQPK	11		8	1	A0A8C4LPX3	1216.63
High	SADTLWGIQK	10		10	3	A0A9L0S7B8	1118.58
High	VTLTPEEEAR	10		10	1	A0A9L0S7B8	1144.58
High	AGFAGDDAPR	10		25	3	F6T3Y8	976.448
High	DLETPIIVVK	10		2	1	A0A8C4LX65	1126.67
High	PGEPGIMGPR	10	2xOxidation [P1; P4]	17	2	A0A8C4MSS5	1042.5
High	PGTPGPPGEK	10	1xOxidation [P4]	7	1	A0A9L0SNX8	952.473
High	EGPLSDGFSF	10	1xOxidation [P3]	2	1	A0A9L0KDG3	1071.46
High	ANTFVAELK	9		4	1	A0A8C4PRJ4	992.541
High	LNDFASAVR	9		5	1	A0A5F5Q0G4	992.516
High	TLSDYNIQK	9		18	1	A0A9L0TM80	1081.55
High	HQPTAIIAK	9		10	1	A0A8C4M5G7	978.573
High	HLLNQIAPK	9		8	1	A0A8C4M1X0	1033.62
High	AAVPDAVGK	9		28	1	A0A3Q2LSQ9	827.462
High	NDEELNKL	8		44	1	A0A9L0IRM1	974.479
High	NNEELNKL	8	1xDeamidated [N2]	1	1		974.479
High	PSIVGRPR	8		26	2	F6T3Y8	881.532
High	TEAPLNPK	8		27	5	F6T3Y8	869.473
High	NNDIMLLK	8		2	1	A0A8C4MHP8	960.518
High	APIIAVTR	8		10	2	A0A3Q2I196	840.53
High	VAFDELVR	8		3	1	A0A8C4LYE6	948.515
High	NDLPALER	8		4	1	A0A8C4PPG7	927.489
High	ALEQALEK	8		21	1	A0A9L0JIW8	901.499
High	ILDQGGLK	8		2	1	A0A8C4LX65	843.493
High	ASAGGGAL	8		1	1	A0A9L0IB95	603.31
High	NVVNGQPF	8		3	1	A0A8C4MGQ2	874.442
High	SGADLVPL	8		3	1	A0A9L0RHV7	771.425
High	GASDVIPL	8		1	2	A0A482EWG9	771.425
High	GNVAGDSK	8		16	1	F7C4C2	747.363
High	KLEDGPK	7		14	2	F7C4C2	786.436
High	STELLIR	7		25	1	A0A9L0JI24	831.493
High	AGDDAPR	7		25	5	F6T3Y8	701.321
High	AAEILAR	7		10	1	A0A3Q2LSQ9	743.441
High	IIAPPER	7		35	1	F6T3Y8	795.472
High	TDDIIIK	7		2	1	A0A8C4LCP7	817.467
High	ILDQGGL	7		5	4	A0A8C4LX65	715.398
High	LIDQGVA	7		1	1		715.398
High	GPAAGPL	7		1	1	A0A3Q2I381	582.325
High	ALPGLTL	7	1xOxidation [P3]	2	1	A0A8C4PNC2	700.424
High	LNAGGGL	7	1xDeamidated [N2]	7	1		602.314
High	GGAGVGK	7		5	1	A0A8C4L997	545.304
High	GLGGVGL	7		31	1	A0A3Q2I1E6	572.34
High	LGELEPK	7	1xOxidation [P6]	2	1	A0A8C4KWL2	801.435
High	LEGLEQL	7		5	1		801.435
High	PSGGPSA	7		1	1	A0A3Q2LBI0	572.267
High	GSGAGGL	7		1	1	A0A8C4LYT8	518.257
High	DNEEGGL	7		5	2		733.3
High	DGGEENL	7		5	2	A0A8C4PVI6	733.3
High	DGSSGVL	7		4	1	A0A9L0TDL3	634.304
High	PGPGPQL	7		1	1	A0A9L0S9X2	665.362
High	SQNVIPL	7	1xDeamidated [N3]	7	2		771.425
High	LLDVTPL	7		20	1	A0A9R8N1Q4	770.466
High	GQGAGL	6	1xDeamidated [Q2]	1	2	A0A8C4PMF6	503.246
High	DAGAGL	6		9	2		503.246
High	NAGAGL	6	1xDeamidated [N1]	4	2		503.246
High	ADGAGL	6		2	2		503.246
High	EGGAGL	6		1	2		503.246
High	IGEDGL	6		11	1	A0A5F5Q2T7	603.298
High	LGQNGL	6	2xDeamidated [Q3; N4]	13	1		603.298
High	LGENGL	6	1xDeamidated [N4]	8	1		603.298
High	IGNQGL	6	2xDeamidated [N3; Q4]	24	2		603.298
High	IGNEGL	6	1xDeamidated [N3]	16	2		603.298
High	MNTIGK	6	1xAcetyl [N-Term]	1	1	A0A3Q2GXR0	705.36
High	GADAGL	6		8	1		503.246
High	VEQGGL	6		1	1	A0A8C4MYR0	602.314
High	LDQGGL	6		3	1		602.314
High	DLQGGL	6		3	1		602.314
High	QVQGGL	6	1xDeamidated [Q1]	9	1		602.314
High	QPAGPL	6		6	1		582.325
High	GPPGPL	6		25	2	A0A3Q2H3F6	537.303
High	MQIFVK	6		14	1	A0A9L0TM80	765.433
High	SSSGGP	6	1xOxidation [P6]	1	1	A0A5F5PN31	507.205
High	PSGPGP	6	1xOxidation [P4]	1	1	A0A8C4MTF5	527.246
High	GPQQGP	6	1xDeamidated [Q3]; 1xOxidation [P6]	1	1	A0A9L0TU58	600.262
High	LGIIPK	6		12	1	A0A9L0K0C8	640.439
High	STGGGL	6		2	1	A0A8C4MBM1	491.246
High	LGGSGL	6		1	1	F6ZE69	503.282
High	VAILPK	6		1	1		640.439
High	GLILPK	6		6	1		640.439
High	LGTDEL	6		6	1	A0A3Q2L991	647.325
High	AVLIPK	6		11	1		640.439
High	NNEENL	6	1xDeamidated [N]	1	3		733.3
High	NDEENL	6		1	1	A0A8C4M0A0	733.3
High	LIFAGK	6		20	2	A0A9L0TM80	648.408
High	GNLVPL	6		19	1	F6SQP2	612.372
High	NGIVPL	6		2	1		612.372
High	KDSGPL	6	1xOxidation [P5]	13	1	A0A9L0JWJ1	632.325
High	IGGSIL	6		75	4	F6T3Y8	559.345
High	IDETPL	6		1	3	A0A8C4MC71	687.356
High	LNQTPL	6	2xDeamidated [N2; Q3]	8	3		687.356
High	PGPGPL	6		8	1	A0A9L0R5Z2	537.303
High	QVETPL	6	1xDeamidated [Q1]	5	3		687.356
High	AVGSGL	6		12	1		503.282
High	GGGQGA	6	1xDeamidated [Q4]	1	1	A0A9L0J5S4	447.183
High	GNSVQL	6	1xDeamidated [Q5]	6	1	A0A9L0K2V9	618.309
High	LVTPEL	6		9	1	F7AS17	671.397
High	SVNGQL	6	1xDeamidated [Q5]	6	1		618.309
High	GITDEL	6		7	1		647.325
High	GLTNEL	6	1xDeamidated [N4]	4	1		647.325
High	GLTDQL	6	1xDeamidated [Q5]	1	1		647.325
High	GEGGIL	6		17	1	A0A5F5PT66	545.293
High	NAGGLL	6	1xDeamidated [N1]	9	1		545.293
High	AVTDEL	6		10	1		647.325
High	AVTDQL	6	1xDeamidated [Q5]	5	1		647.325
High	EGGGLL	6		5	1		545.293
High	GLGSLL	6		6	1		559.345
High	VAGSLL	6		14	1		559.345
High	AVGSLL	6		1	1		559.345
High	NLQTPL	6	2xDeamidated [N1; Q3]	6	3		687.356
High	VQETPL	6	1xDeamidated [Q2]	7	2		687.356

## Sheet: TableS5-Peptides-8h
TableS5. Identification of peptides in small intestinal contents 8 h after DHG administration
Confidence	Sequence	length	Modifications	# Proteins	# PSMs	Master Protein Accessions	Theo. MH+ [Da]
High	TITLEVEPSDTIENVKAK	18		14	1	A0A9L0TM80	1987.06
High	TITLEVEPSDTIENVK	16		14	2	A0A9L0TM80	1787.93
High	DGINGIPGPIGPPGPR	16	1xDeamidated [N4]; 3xOxidation [P12; P]	12	6	B9VR88	1562.78
High	TGPIGPPGPAGAPGDK	16	2xOxidation [P9; P13]	12	1	B9VR88	1420.71
High	GAAQNIIPASTGAAK	15		15	2	F6YV40	1369.74
High	EATNPPIIQEEKPK	14		7	1	A0A8C4LHC4	1593.85
High	VAPPGLTQIPQIQK	14		3	1	F6PN44	1489.87
High	ALVFVDNHDNQR	12		5	3	A0A8C4MGQ2	1427.7
High	DNIQGITKPAIR	12		7	5	A0A9L0IRM1	1325.75
High	VNVPVIGGHAGK	12		1	3	A0A8C4PRJ4	1147.66
High	DAGTIAGLNVLR	12		10	1	A0A9R8N1Q4	1199.67
High	DAGTIAGLNVMR	12		1	1	A0A8C4PTT8	1217.63
High	VVDALGNAIDGK	12		4	2	F6XUJ2	1171.63
High	AVFPSIVGRPR	11		25	1	F6T3Y8	1198.71
High	SADTLWGIQK	10		10	1	A0A9L0S7B8	1118.58
High	AGFAGDDAPR	10		25	2	F6T3Y8	976.448
High	VTLTPEEEAR	10		10	1	A0A9L0S7B8	1144.58
High	ANTFVAELK	9		4	1	A0A8C4PRJ4	992.541
High	TLSDYNIQK	9		18	1	A0A9L0TM80	1081.55
High	LNDFASAVR	9		5	1	A0A5F5Q0G4	992.516
High	AAVPDAVGK	9		28	2	A0A8C4LE51	827.462
High	ALEQALEK	8		21	1	A0A9L0JIW8	901.499
High	TEAPLNPK	8		27	3	F6T3Y8	869.473
High	PSIVGRPR	8		26	1	F6T3Y8	881.532
High	NNDIMLLK	8		2	1	A0A8C4MHP8	960.518
High	NNEELNKL	8	1xDeamidated [N]	1	2		974.479
High	NDEELNKL	8		44	1	A0A9L0IRM1	974.479
High	LGELQSEL	8	1xDeamidated [Q5]	6	1	A0A9L0IU34	889.451
High	NVVNGQPF	8		3	1	A0A8C4MGQ2	874.442
High	GASDVIPL	8		1	1		771.425
High	GVGAGAPL	8		1	1	A0A8C4M100	641.362
High	AGDDAPR	7		25	4	F6T3Y8	701.321
High	KLEDGPK	7		14	1	A0A8C4KXU9	786.436
High	LNAGGGL	7	1xDeamidated [N2]	7	1		602.314
High	ILDQGGL	7		5	6	A0A9L0I6V0	715.398
High	VAGAGGL	7		2	2		544.309
High	LIDQGVA	7		1	1		715.398
High	ALPGLTL	7	1xOxidation [P3]	2	2	A0A8C4PNC2	700.424
High	EFPAVPF	7	1xOxidation [P6]	1	1	R4R7R6	822.403
High	GTGGGGL	7		6	1	A0A3Q2HF62	518.257
High	DGGEENL	7		5	1	A0A8C4PVI6	733.3
High	DNEEGGL	7		5	1		733.3
High	PAFQVPY	7	1xDeamidated [Q4]	6	1		822.403
High	GPAGGPP	7	1xOxidation [P6]	13	1	A0A3Q2LR28	568.273
High	SQNVIPL	7	1xDeamidated [N3]	7	1	A0A3Q2H5L7	771.425
High	ILENLR	6		42	4	A0A9L0RKR0	757.457
High	ILQNIR	6	1xDeamidated [Q3]	7	1		757.457
High	LDQGGL	6		3	1	A0A9L0I6V0	602.314
High	LIFAGK	6		20	1	A0A9L0TM80	648.408
High	IGEDGL	6		11	1	A0A5F5Q2T7	603.298
High	LGENGL	6	1xDeamidated [N4]	8	1		603.298
High	LGQNGL	6	2xDeamidated [Q3; N4]	13	1		603.298
High	VQAGGL	6		10	2	A0A9L0RXL7	544.309
High	IGNEGL	6	1xDeamidated [N3]	16	2		603.298
High	IGNQGL	6	2xDeamidated [N3; Q4]	24	2		603.298
High	VATPGL	6		2	2	A0A9L0S6E1	557.329
High	LGTPGL	6		9	2		557.329
High	LGPTGL	6		1	2		557.329
High	GLPTGL	6		4	2		557.329
High	GPQQGP	6	1xDeamidated [Q]; 1xOxidation [P6]	1	5	A0A9L0TU58	600.262
High	INAGGL	6		2	1	A0A8C4LJX3	544.309
High	AGPNGK	6	1xDeamidated [N4]; 1xOxidation [P3]	1	1	A0A8C4MD37	560.267
High	LGIIPK	6		12	2	A0A9L0K0C8	640.439
High	LPGGPP	6	1xOxidation [P5]	2	1	A0A8C4L217	553.298
High	GLILPK	6		6	2		640.439
High	VAILPK	6		1	2		640.439
High	AVLIPK	6		11	2		640.439
High	QVAGGL	6		14	1		544.309
High	NNEENL	6	1xDeamidated [N]	1	2		733.3
High	NDEENL	6		1	1		733.3
High	STGGGL	6		2	1	A0A8C4MBM1	491.246
High	MNTIGK	6	1xAcetyl [N-Term]	1	1	A0A3Q2GXR0	705.36
High	MNFSGK	6	1xAcetyl [N-Term]	1	1	A0A9L0KL01	725.329
High	LNQTPL	6	2xDeamidated [N2; Q3]	8	2		687.356
High	IDETPL	6		1	2	A0A8C4MC71	687.356
High	QVETPL	6	1xDeamidated [Q1]	5	2		687.356

## Sheet: TableS6-Peptides-12h
TableS6. Identification of peptides in small intestinal contents 12 h after DHG administration
Confidence	Sequence	length	Modifications	# Proteins	# PSMs	Master Protein Accessions	Theo. MH+ [Da]
High	NEANNLGL	8	2xDeamidated [N4; N5]	4	1	A0A8C4MW72	846.384
High	NLNDAQGL	8	2xDeamidated [N3; Q6]	7	1		846.384
High	MNFSGKY	7	1xAcetyl [N-Term]	1	2	A0A9L0KL01	888.392
High	LLAPPPR	7	2xOxidation [P5; P6]	2	1		795.472
High	EFPAVPF	7	1xOxidation [P6]	1	1	R4R7R6	822.403
High	ALPGLTL	7	1xOxidation [P3]	2	2	A0A8C4PNC2	700.424
High	LQLPQDL	7	1xDeamidated [Q5]	3	1	A0A8C4L8Q6	827.451
High	GLVQGL	6	1xDeamidated [Q4]	1	2		587.34
High	AVVQGL	6	1xDeamidated [Q4]	2	2		587.34
High	LGVQGL	6	1xDeamidated [Q4]	12	2		587.34
High	MNFSGK	6	1xAcetyl [N-Term]	1	2	A0A9L0KL01	725.329
High	LNANNK	6	2xDeamidated [N2; N4]	2	1		675.331
High	LANDNK	6	1xDeamidated [N3]	9	1	F6ZGI6	675.331
High	MNTIGK	6	1xAcetyl [N-Term]	1	2	A0A3Q2GXR0	705.36
High	LQGNNK	6	2xDeamidated [Q2; N5]	5	1		675.331
High	IGNQGL	6	2xDeamidated [N3; Q4]	24	4		603.298
High	IGNEGL	6	1xDeamidated [N3]	16	4	A0A3Q2HFF7	603.298
High	LGQNGL	6	2xDeamidated [Q3; N4]	13	2		603.298
High	LGENGL	6	1xDeamidated [N4]	8	2		603.298
High	AVTDQL	6	1xDeamidated [Q5]	5	2		647.325

## Sheet: TableS7
TableS7. The peptides smaller than 690 Da in the small intestine
30 min	60 min	120 min	240 min	control	LibraryID	parent mass	precursor charge	precursor mass	RTConsensus	RTMean
1547485	1.53767e+06	4.19375e+06	2.54269e+06	1.23437e+06	Asn-Ile	246.145	1	246.145	3.787	3.787
2164012	2861670	5412279	4957741	1547097	Asn-Phe	280.129	1	280.129	5.722	5.722
5.67587e+06	2906840	7.39106e+06	1.43944e+07	1.51796e+07	Asp-Leu	247.128	1	247.128	4.09	4.09
3.76214e+07	6.08452e+07	1.21866e+08	1.29215e+08	1.07319e+06	Asp-Phe	281.113	1	281.113	6.523	6.523
0	7.32363e+06	11538077	2.08983e+07	21186193	Asp-Pro	461.193	2	231.097	0.892	0.892
0	3962510	0	16584842	51157502	Glu-Phe	295.127	1	295.127	8.303	8.303
677655	415543	0	1.72916e+06	0	Glu-Tyr	311.123	1	311.123	3.062	3.062
1.17018e+07	1.00521e+07	0	0	0	Gly-Ile	189.123	1	189.123	2.365	2.365
0	41755770	0	4.46534e+07	38755325	Gly-Leu	189.123	1	189.123	4.14	4.14
2.07525e+06	748563	0	0	2321789	Gly-Met	207.079	1	207.079	1.792	1.792
0	5392902	0	2.06282e+07	1.24724e+07	Gly-Tyr	239.102	1	239.102	2.56	2.56
0	3538174	0	2.69637e+06	120522	Gly-Val	175.107	1	175.107	2.745	2.745
8.56515e+06	2.01098e+06	0	0	0	Guanosine	284.099	1	284.099	1.476	1.476
1.87067e+07	0	2.71951e+07	2.33462e+07	7188041	His-Ile	269.16	1	269.16	1.471	1.471
4.26168e+07	5.51026e+07	0	8.48994e+06	367600	His-Pro	235.118	1	235.118	1.359	1.359
1.936e+06	0	1967720	5.04705e+06	2.20175e+06	His-Trp	342.155	1	342.155	4.69	4.69
7933171	7661192	0	0	0	Ile-Asn	246.145	1	246.145	1.053	1.053
3184362	3356023	0	0	0	Ile-Leu	245.185	1	245.185	9.357	9.357
0	0	0	0	3.42346e+07	Ile-Lys	260.196	1	260.196	1.007	1.007
1.26022e+07	6586407	1.4786e+07	2.26064e+07	2.48144e+06	Ile-Pro	229.154	1	229.154	6.683	6.683
691971	473124	1.26721e+06	1.88084e+06	179992	Ile-Pro-Ile	342.238	1	342.238	16.195	16.195
6.56418e+06	7.13159e+06	0	0	0	Ile-Thr	233.149	1	233.149	1.584	1.584
419941	821055	0	0	0	Ile-Tyr	277.154	1	277.154	12.529	12.529
172877	0	204647	149396	5483.75	L-Alanyl-L-norleucine	185.128	1	185.128	10.876	10.876
1.85048e+06	1636575	0	0	0	Leu-ala	203.139	1	203.139	1.927	1.927
7.87566e+06	7.70107e+06	0	0	0	Leu-Glu	261.144	1	261.144	2.175	2.175
651790	944157	850598	0	3100244	Leu-Phe	279.17	1	279.17	15.245	15.245
4.22278e+06	7.59236e+06	0	0	0	Leu-Val	231.17	1	231.17	5.895	5.895
0	0	111567	258141	0	Methionine	150.062	1	150.062	3.046	3.046
0	0	402973	358940	0	Met-Leu	263.142	1	263.142	8.817	8.817
0	0	587148	2.12394e+06	0	Met-Phe	297.127	1	297.127	14.342	14.342
0	0	598284	1030561	0	Met-Val	249.126	1	249.126	4.798	4.798
0	171124	317298	234960	0	Phe-Gln	294.144	1	294.144	2.87	2.87
13134368	3773024	0	0	0	Phe-Glu	295.128	1	295.128	4.182	4.182
2.63692e+06	2441334	0	0	0	Phe-Leu	279.17	1	279.17	16.592	16.592
1.24522e+06	710577	1627074	3.02244e+06	539515	Phe-Pro	263.138	1	263.138	11.834	11.834
40525	6532.33	0	0	0	Phe-Thr	267.134	1	267.134	2.983	2.983
441676	1.78615e+06	830122	0	31264.5	Phe-Tyr	329.149	1	329.149	11.194	11.194
1.12171e+06	1090773	0	0	0	Phe-Val	265.154	1	265.154	8.716	8.716
54653308	1.43034e+07	0	0	0	Pro-Leu	229.154	1	229.154	5.468	5.468
956668	972907	1.21891e+06	0	65787.5	Pro-Phe	263.138	1	263.138	13.383	13.383
774170	1.17467e+06	532952	0	23534.8	PyroGlu-Ile	243.133	1	243.133	9.981	9.981
4.69934e+06	5.94709e+06	0	0	122012	PyroGlu-Met	261.09	1	261.09	5.948	5.948
0	1.12941e+07	0	5692743	495147	PyroGlu-Phe	277.118	1	277.118	14.834	14.834
0	17545620	0	1.90533e+07	423378	PyroGlu-Pro	227.102	1	227.102	3.929	3.929
0	2.54514e+07	0	1.33173e+07	9594965	PyroGlu-Tyr	293.115	1	293.115	6.201	6.201
0	7.64476e+06	0	1.03238e+07	6003897	PyroGlu-Val	229.118	1	229.118	1.838	1.838
0	1.14796e+07	0	15880681	5.01328e+06	Ser-Leu	219.134	1	219.134	4.108	4.108
0	1.37829e+06	0	400959	34832.8	Ser-Phe	253.118	1	253.118	6.546	6.546
0	5234427	0	24822128	1.78021e+07	Ser-Val	205.118	1	205.118	1.445	1.445
0	4.44966e+06	0	8.43336e+06	1730744	Thr-Leu	233.149	1	233.149	4.12	4.12
640241	165965	0	0	0	Thymidine	243.097	1	243.097	3.294	3.294
0	0	0	1.25766e+07	7.77255e+06	Trp-Glu	334.139	1	334.139	6.126	6.126
0	0	0	649740	898418	Trp-gly	262.118	1	262.118	6.918	6.918
0	0	0	1159651	31265.5	Trp-Met	336.137	1	336.137	15.312	15.312
2.27536e+06	2.16439e+06	0	0	1.55857e+06	Tyr-Leu	295.165	1	295.165	10.661	10.661
240481	1.86253e+06	0	0	0	Tyr-Tyr	345.144	1	345.144	5.963	5.963
2.95903e+06	1479113	0	0	0	Tyr-Val	281.149	1	281.149	4.588	4.588
2.94224e+06	3782274	0	0	0	Val-Leu	231.169	1	231.169	5.817	5.817
3.30365e+06	7375643	0	0	0	Val-Met	249.126	1	249.126	4.12	4.12
1.37573e+06	1776321	0	0	0	Val-Phe	265.154	1	265.154	11.091	11.091
465956	421980	660513	1.63843e+06	337098	Val-Trp	304.165	1	304.165	13.228	13.228
5.52252e+06	1.23712e+07	0	0	0	Val-Val	217.154	1	217.154	2.885	2.885
1.20741e+06	0	900040	418392	8612	cyclo(glycinyl-L-phenylalanine)	205.096	1	205.096	7.255	7.255
9.23285e+06	0	5.32343e+06	2.53982e+06	788	cyclo(L-Leu-L-Hyp)	227.138	1	227.138	10.06	10.06
1.18843e+07	0	1.1537e+07	6800086	8337	cyclo(L-Phe-L-4-Hyp)	227.139	1	227.139	9.103	9.103
395132	0	603379	457404	5277	cyclo(L-Val-L-Pro)	197.128	1	197.128	7.673	7.673
101005	0	821952	432746	529	cyclo(Phe-Leu)	261.159	1	261.159	23.918	23.918
206354	0	248958	217759	254	cyclo(Phe-Pro)	245.128	1	245.128	16.748	16.748
4.35382e+07	3.24185e+07	0	4991911	3.8615e+06	Val-Gly-Val	274.175	1	274.175	5.744	5.744
0	201767	0	4.35263e+06	1.47906e+06	Val-Ile-Lys	359.272	2	180.136	1.468	1.468
272573	152273	417945	1.30287e+06	43640.8	Glu-Val-Phe	394.197	1	394.197	15.556	15.556
0	682785	0	2.92789e+06	897595	Ile-Glu-Lys	389.246	2	195.123	1.107	1.107
0	2.89759e+06	1.39915e+06	1.45031e+06	488995	Ile-Gly-Ile	302.207	1	302.207	15.913	15.913
332652	199962	0	0	295822	Ile-Ile-Lys	373.28	1	373.28	3.063	3.063
691971	473124	1.26721e+06	1.88084e+06	179992	Ile-Pro-Ile	342.238	1	342.238	16.195	16.195
0	419846	0	948612	452188	Leu-Glu-Lys	195.123	1	195.123	1.17	1.17
2.3964e+06	660554	0	4.39983e+06	525890	Leu-Gly-Leu	302.207	1	302.207	15.315	15.315
0	340357	896587	2.21696e+06	1.33261e+06	Leu-Val-Lys	359.264	1	359.264	1.574	1.574
0	104602	860683	783459	381820	Phe-Ile-Lys	407.271	2	204.135	5.803	5.803
0	425288	0	807669	30002.5	Phe-Leu-Lys	407.272	2	204.136	6.919	6.919
894451	669330	1.59684e+06	4.59105e+06	0	Ser-Leu-Lys	174.117	1	174.117	0.949	0.949
529330	154341	0	1.06602e+06	26139.5	Thr-Val-Leu	332.218	1	332.218	11.158	11.158

## Sheet: TableS8-Cyclic dipeptides
TableS8. Cyclic dipeptide database
Compound name	Formula
Cyclo(Arg-Ala)	C9H17N5O2
Cyclo(Lys-Ser)	C9H17N3O3
Cyclo(Lys-Ala)	C9H17N3O2
Cyclo(Ser-Ile/Leu)/Cyclo(Thr-Val)	C9H16N2O3
Cyclo(Gln-Thr)	C9H15N3O4
Cyclo(Glu-Thr)	C9H14N2O5
Cyclo(Asp-Val)/Cyclo(Hyp-Thr)	C9H14N2O4
Cyclo(Thr-Pro)	C9H14N2O3
Cyclo(Asp-Gln)/Cyclo(Glu-Asn)	C9H13N3O5
Cyclo(Asn-Pro)	C9H13N3O3
Cyclo(His-Ser)	C9H12N4O3
Cyclo(Asp-Glu)	C9H12N2O6
Cyclo(Arg-Gly)	C8H15N5O2
Cyclo(Ser-Val)	C8H14N2O3
Cyclo(Asn-Thr)	C8H13N3O4
Cyclo(Gln-Ala)	C8H13N3O3
Cyclo(Asn-Asn)	C8H12N4O4
Cyclo(Asp-Thr)/Cyclo(Glu-Ser)	C8H12N2O5
Cyclo(Hyp-Ser)	C8H12N2O4
Cyclo(Ser-Pro)	C8H12N2O3
Cyclo(Ala-Pro)	C8H12N2O2
Cyclo(Asp-Asn)	C8H11N3O5
Cyclo(Hyp-Asn)	C8H11N3O4
Cyclo(Hyp-Asp)	C8H10N2O5
Cyclo(Lys-Gly)	C8 H15 N3 O2
Cyclo(Hyp-Ala)	C8 H12 N2 O3
Cyclo(Ser-Thr)	C7H12N2O4
Cyclo(Thr-Ala)	C7H12N2O3
Cyclo(Met-Gly)	C7H12N2O2S
Cyclo(Gly-Val)	C7H12N2O2
Cyclo(Asn-Ser)	C7H11N3O4
Cyclo(Asp-Ala)/Cyclo(Glu-Gly)	C7H10N2O4
Cyclo(Hyp-Gly)	C7H10N2O3
Cyclo(Gly-Pro)	C7H10N2O2
Cyclo(Asn-Gly)	C6H9N3O3
Cyclo(Asp-Gly)	C6H8N2O4
Cyclo(Ser-Ser)	C6H10N2O4
Cyclo(Thr-Gly)	C6H10N2O3
Cyclo(Ala-Ala)	C6H10N2O2
Cyclo(Ser-Gly)	C5H8N2O3
Cyclo(Gly-Ala)	C5H8N2O2
Cyclo(Gly-Gly)	C4H6N2O2
Cyclo(Tyr-Tyr)	C18H18N2O4
Cyclo(Tyr-Phe)	C18H18N2O3
Cyclo(Phe-Phe)	C18H18N2O2
Cyclo(Arg-Tyr)	C15H21N5O3
Cyclo(Arg-Phe)	C15H21N5O2
Cyclo(Lys-Tyr)	C15H21N3O3
Cyclo(Lys-Phe)	C15H21N3O2
Cyclo(Tyr-Ile/Leu)	C15H20N2O3
Cyclo(Phe-Ile/Leu)	C15H20N2O2
Cyclo(His-Tyr)	C15H16N4O3
Cyclo(Tyr-Val)	C14H18N2O3
Cyclo(Phe-Met)	C14H18N2O2S
Cyclo(Phe-Val)	C14H18N2O2
Cyclo(Gln-Tyr)	C14H17N3O4
Cyclo(Gln-Phe)	C14H17N3O3
Cyclo(Glu-Tyr)	C14H16N2O5
Cyclo(Glu-Phe)	C14H16N2O4
Cyclo(Hyp-Tyr)	C14H16N2O4
Cyclo(Hyp-Phe)	C14H16N2O3
Cyclo(Tyr-Pro)	C14H16N2O3
Cyclo(Phe-Pro)	C14H16N2O2
Cyclo(Asn-Tyr)	C13H15N3O4
Cyclo(Asn-Phe)	C13H15N3O3
Cyclo(Asp-Tyr)	C13H14N2O5
Cyclo(Asp-Phe)	C13H14N2O4
Cyclo(Arg-Arg)	C12H24N8O2
Cyclo(Arg-Lys)	C12H24N6O2
Cyclo(Lys-Lys)	C12H24N4O2
Cyclo(Arg-Ile/Leu)	C12H23N5O2
Cyclo(Lys-Ile/Leu)	C12H23N3O2
Cyclo(Ile/Leu-Ile/Leu)	C12H22N2O2
Cyclo(Arg-His)	C12H19N7O2
Cyclo(Lys-His)	C12H19N5O2
Cyclo(His-Ile/Leu)	C12H18N4O2
Cyclo(Lys-Val)	C11H21N3O2
Cyclo(Arg-Gln)	C11H20N6O3
Cyclo(Lys-Gln)	C11H20N4O3
Cyclo(Val-Ile/Leu)	C11H20N2O2
Cyclo(Hyp-Arg)	C11H19N5O3
Cyclo(Arg-Pro)	C11H19N5O2
Cyclo(Gln-Ile/Leu)/Cyclo(Hyp-Lys)	C11H19N3O3
Cyclo(Lys-Pro)	C11H19N3O2
Cyclo(Hyp-Ile/Leu)	C11H18N2O3
Cyclo(Ile/Leu-Pro)	C11H18N2O2
Cyclo(His-Val)	C11H16N4O2
Cyclo(His-Gln)	C11H15N5O3
Cyclo(Hyp-His)	C11H14N4O3
Cyclo(His-Pro)	C11H14N4O2
Cyclo(Arg-Thr)	C10H19N5O3
Cyclo(Lys-Thr)	C10H19N3O3
Cyclo(Thr-Ile/Leu)	C10H18N2O3
Cyclo(Met-Val)	C10H18N2O2S
Cyclo(Val-Val)	C10H18N2O2
Cyclo(Asp-Arg)	C10H17N5O4
Cyclo(Asn-Ile/Leu)	C10H17N3O3
Cyclo(Gln-Gln)	C10H16N4O4
Cyclo(Glu-Val)	C10H16N2O4
Cyclo(Hyp-Met)	C10H16N2O3S
Cyclo(Hyp-Val)	C10H16N2O3
Cyclo(Met-Pro)	C10H16N2O2S
Cyclo(Val-Pro)	C10H16N2O2
Cyclo(Glu-Gln)	C10H15N3O5
Cyclo(Hyp-Gln)	C10H15N3O4
Cyclo(His-Thr)	C10H14N4O3
Cyclo(Hyp-Glu)	C10H14N2O5
Cyclo(Hyp-Hyp)	C10H14N2O4
Cyclo(Hyp-Pro)	C10H14N2O3
Cyclo(Pro-Pro)	C10H14N2O2
Cyclo(Asp-His)	C10H12N4O4
Cyclo(Arg-Ser)	C9H17N5O3
Cyclo(Thr-Met)	C9H16N2O3S
Cyclo(Ala-Ile/Leu)	C9H16N2O2
Cyclo(Asn-Met)	C9H15N3O3S
Cyclo(Asn-Val)	C9H15N3O3
Cyclo(Asn-Gln)	C9H14N4O4
Cyclo(His-Ala)	C9H12N4O2
Cyclo(Asp-Pro)	C9H12N2O4
Cyclo(Thr-Thr)	C8H14N2O4
Cyclo(Ser-Met)	C8H14N2O3S
Cyclo(Met-Ala)	C8H14N2O2S
Cyclo(Ala-Val)/Cyclo(Gly-Ile/Leu)	C8H14N2O2
Cyclo(Gln-Ser)	C8H13N3O4
Cyclo(Glu-Ala)	C8H12N2O4
Cyclo(His-Gly)	C8H10N4O2
Cyclo(Asp-Asp)	C8H10N2O6
Cyclo(Asn-Ala)/Cyclo(Gln-Gly)	C7H11N3O3
Cyclo(Asp-Ser)	C7H10N2O5
Cyclo(Ser-Ala)	C6H10N2O3
Cyclo(His-Phe)	C15H16N4O2
Cyclo(Tyr-Met)	C14H18N2O3S
Cyclo(Thr-Tyr)	C13H16N2O4
Cyclo(Thr-Phe)	C13H16N2O3
Cyclo(His-His)	C12H14N6O2
Cyclo(Ser-Tyr)	C12H14N2O4
Cyclo(Ser-Phe)/Cyclo(Tyr-Ala)	C12H14N2O3
Cyclo(Phe-Ala)	C12H14N2O2
Cyclo(Arg-Met)	C11H21N5O2S
Cyclo(Arg-Val)	C11H21N5O2
Cyclo(Lys-Met)	C11H21N3O2S
Cyclo(Met-Ile/Leu)	C11H20N2O2S
Cyclo(Glu-Arg)	C11H19N5O4
Cyclo(Glu-Lys)	C11H19N3O4
Cyclo(Glu-Ile/Leu)	C11H18N2O4
Cyclo(His-Met)	C11H16N4O2S
Cyclo(Glu-His)	C11H14N4O4
Cyclo(Tyr-Gly)	C11H12N2O3
Cyclo(Phe-Gly)	C11H12N2O2
Cyclo(Arg-Asn)	C10H18N6O3
Cyclo(Lys-Asn)	C10H18N4O3
Cyclo(Met-Met)	C10H18N2O2S2
Cyclo(Asp-Lys)	C10H17N3O4
Cyclo(Gln-Met)	C10H17N3O3S
Cyclo(Gln-Val)	C10H17N3O3
Cyclo(Glu-Met)	C10H16N2O4S
Cyclo(Asp-Ile/Leu)	C10H16N2O4
Cyclo(Gln-Pro)	C10H15N3O3
Cyclo(Glu-Glu)	C10H14N2O6
Cyclo(Glu-Pro)	C10H14N2O4
Cyclo(His-Asn)	C10H13N5O3

## Sheet: TableS9
TableS9. Summary of cyclic dipeptides in serum.
No.	Compound	Formula	Mass	m/z	RT	MS/MS fragment ions
1	Cyclo(Ala-Gly)	C5H8N2O2	128.059	129.066	1.2	101.0714, 84.0805, 72.0806
2	Cyclo(Gly-Pro)	C7H10N2O2	154.073	155.082	1.89	127.0859, 99.0905, 98.0576, 82.0651, 70.0652, 58.0275
3	Cyclo(Thr-Gly)	C6H10N2O3	158.069	159.076	1.94	115.0559, 131.0738, 102.0544, 74.0595
4	Cyclo(Hyp-Gly)	C7H10N2O3	170.069	171.076	1.2	154.0482, 153.0752, 143.0839, 96.0445, 80.0496
5	Cyclo(Hyp-Ala)	C8H12N2O3	184.085	185.092	1.4	168.0660, 167.0816,157.0969, 139.0875, 114.0547, 86.0600, 72.0449, 70.0651
6	Cyclo(Pro-Pro)	C10H14N2O2	194.24	195.113	3.4	167.0784, 139.0851, 98.0600 , 84.0808, 82.0647, 70.0649
7	Cyclo(Pro-Val)	C10H16N2O2	196.121	197.129	5.1	169.1335, 154.0736, 141.1387, 124.1120, 100.0756, 98.0599 , 84.0802, 72.0806, 70.0649
8	Cyclo(Glu-Ala)	C8H12N2O4	200.08	201.087	1.23	70.0652, 84.0808, 102.0918, 175.0875
9	Cyclo(Phe-Gly)	C11H12N2O2	204.09	205.097	4	147.0448, 129.0696, 175.0751, 120.0808, 103.0541, 70.0649
10	Cyclo(Pro-Hyp)	C10H14N2O3	210.1	211.108	2.3	194.0957, 193.0882, 183.1185, 165.1055, 114.0555, 98.0600, 86.0605, 70.0654
11	Cyclo(Pro-Leu)	C11H18N2O2	210.137	211.144	8.67	194.1177, 183.1490, 155.1541, 98.0913, 70.0650
12	Cyclo(Pro-Ile)	C11H18N2O2	210.137	211.144	8.12	194.1177, 183.1490, 155.1541, 98.0913, 70.0650
13	Cyclo(Arg-Gly)	C8H15N5O2	213.123	214.13	0.92	156.0921, 127.0855,114.0424,98.0598, 85.0396, 70.0648
14	Cyclo(His-Ser)	C9H12N4O3	224.091	225.099	1.84	209.1285, 197.0924, 136.1120, 84.0806, 70.0648
15	Cyclo(Hyp-Leu)	C11H18N2O3	226.132	227.139	6.2	209.1651, 199.1436, 114.0544, 100.1120, 86.0600, 80.0502, 70.0681, 68.0496
16	Cyclo(Arg-Ala)	C9H17N5O2	227.138	228.145	1.19	171.1128, 128.1453
17	Cyclo(His-Pro)	C11H14N4O2	234.11	235.119	1.5	207.1245, 179.1036, 166.0611, 110.0713, 82.0523, 70.0653
18	Cyclo(Lys-Leu/Ile)	C12H23N3O2	241.179	242.186	3.15	70.0646, 120.0809, 175.1180, 205.0960
19	Cyclo(Pro-Phe)	C14H16N2O2	244.3	245.129	9.4	217.1337, 189.1358, 120.0808, 98.0601, 70.0650
20	Cyclo(Phe-Hyp)	C14H16N2O3	260.116	261.123	7.2	243.1146, 233.1280, 215.1172, 187.1230, 170.0963, 120.0807, 114.0547, 86.0601, 70.0649, 68.0495
21	Cyclo(Asp-Phe)	C13H14N2O4	262.095	263.103	6.85	235.1438, 150.0571, 115.0870, 127.0827, 70.0644
22	Cyclo(Arg-Leu/Ile)	C12H23N5O2	269.185	270.192	1.47	211.1087, 183.1128, 141.0660, 70.0649
23	Cyclo(Glu-Phe)	C14H16N2O4	276.112	227.12	8.87	129.1013, 149.0835, 199.1062, 187.0704
24	Cyclo(Glu-Arg)	C11H19N5O4	285.144	286.151	1.2	113.9472, 130.0986, 159.0902, 211.8616, 175.1187, 70.0649
25	Cyclo(Leu-Phe)	C15H20N2O2	260.152	261.16	23	216.1380, 120.0807, 130.6747, 91.6902
26	Cyclo(Ile-Phe)	C15H20N2O2	260.152	261.16	20	225.0440, 202.6225, 114.2446, 85.0284
27	Cyclo(Gly-Val)	C7H12N2O2	156.089	157.097	0.98	157.10, 141.00, 105.04, 95.05, 77.04
28	Cyclo(Gly-Leu)	C8H14N2O2	170.105	171.113	6.1	171.11, 143.12, 114.98
29	Cyclo(Gly-Phe)	C11H12N2O2	204.089	205.097	4.81	188.0703, 181.9661, 146.0601, 109.4901, 79.7149
30	Cyclo(Tyr-Tyr)	C18H18N2O4	326.126	327.134	8.06	107.0489, 136.07532, 193.09720, 211.0914, 254.1162, 282.1129, 299.1384
31	Cyclo(Ser-Hyp)	C8H12N2O4	200.087	201.087	0.97	193.07594, 13.09160, 155.08105, 141.06537, 114.05477, 86.05978
32	Cyclo(Leu-Tyr)	C15H20N2O3	276.147	277.155	12.45	249.15921, 232.13240, 204.13765, 171.11230, 136.07535, 114.09094, 107.04893, 86.09619
32	Cyclo(Gly-Thr)	C6H10N2O3	158.069	159.076	0.91	141.06549, 131.08119, 114.97121, 85.03941
33	Cyclo(Phe-Tyr)	C18H18N2O3	310.131	311.139	18.2	283.1434, 266.11737, 238.12198, 205.09669, 136.07533, 120.08046, 107.04887
34	Cyclo(Glu-Tyr)	C14H16N2O5	292.105	293.113	6.19	275.10281, 247.10692, 202.08537, 182.08067, 165.05403, 136.07530, 84.04418
35	Cyclo(Glu-Hyp)	C10H14N2O5	242.09	243.098	1.48	225.08641, 197.09158, 169.09666, 132.06552, 86.05981

[truncated: 2 more sheets: TableS10, TableS11]
